# Supplementary material for: Opportunities and limitations of genomics for diagnosing bedaquiline-resistant tuberculosis: a systematic review and individual isolate meta-analysis
Source: Lancet Microbe. Author manuscript; Available in PMC 2024 May 6. (PMC11072239; doi:10.1016/S2666-5247(23)00317-8)
Supplement: s2 [file NIHMS1984846-supplement-s2.xlsx]

## Sheet: All isolate data
Study	MGIT MIC	Microtitre MIC	7H11 MIC	mmpR5	pepQ	atpE	atpB	Resistance	S or I/R	S/I or R
Andres 2020	2			193_indel,192_indel,Y157C				R	R	R
Andres 2020	2			R94W,193_indel,R156*,R82P				R	R	R
Andres 2020	2			R94W				R	R	R
Andres 2020	8					A63P		R	R	R
Andres 2020	2			138_indel,141_indel				R	R	R
Andres 2020	4			138_indel,141_indel				R	R	R
Andres 2020	2			141_indel,140_indel				R	R	R
Andres 2020	2			A153P,192_indel,141_indel				R	R	R
Andres 2020	2			I108V,141_indel				R	R	R
Andres 2020	4			I108V,141_indel				R	R	R
Conradie 2020	4			138_indel				R	R	R
Ghodousi 2019		0.5	0.5	141_indel				R	R	R
Ghodousi 2019		0.5	0.5	141_indel				R	R	R
Ghodousi 2019	4			141_indel				R	R	R
Ghodousi 2019	2			V20G				R	R	R
Ghodousi 2019	2			138_indel				R	R	R
Ghodousi 2019	2			138_indel				R	R	R
Ghodousi 2019	2			138_indel				R	R	R
Ghodousi 2019	4			192_indel				R	R	R
Ismail 2018	2		0.25	136_indel				R	R	R
Ismail 2018	2		0.5	138_indel				R	R	R
Ismail 2018	4		0.25	141_indel				R	R	R
Ismail 2018	1		0.5	141_indel				I	R	S
Ismail 2018	4		0.5	I67S				R	R	R
Ismail 2018	4		0.5	345_indel				R	R	R
Liu 2021			0.25	R109P				I	R	S
Liu 2021			0.25	A86V				I	R	S
Liu 2021			0.5	330_indel				R	R	R
Liu 2021			0.25	363_indel				I	R	S
Liu 2021			0.25	145_indel				I	R	S
Liu 2021			0.25	145_indel				I	R	S
Liu 2021			0.12	R96Q				S	S	S
Liu 2021			0.12	136_indel				S	S	S
Martinez 2018			0.016	c-11a				S	S	S
Martinez 2018			0.016	D5G				S	S	S
Martinez 2018			0.063	M23V				S	S	S
Martinez 2018			0.5	140_indel				R	R	R
Martinez 2018			0.063	E55D				S	S	S
Martinez 2018			0.063	G87R				S	S	S
Martinez 2018			0.25	R96Q				I	R	S
Martinez 2018			0.016	L117R				S	S	S
Martinez 2018			0.125				H250P	S	S	S
Martinez 2018			8				E244K	R	R	R
Martinez 2018			0.031				F222L	S	S	S
Martinez 2018			0.031				F222L	S	S	S
Martinez 2018			0.031				F222L	S	S	S
Martinez 2018			0.125	I66V				S	S	S
Nimmo 2020			0.25	V1A,110_indel,R89Y				I	R	S
Nimmo 2020			0.25	V20G				I	R	S
Nimmo 2020			0.5	E22P,139_indel				R	R	R
Nimmo 2020			1	E22P,139_indel				R	R	R
Nimmo 2020			1	137_indel				R	R	R
Nimmo 2020			1	137_indel,139_indel				R	R	R
Nimmo 2020			1	137_indel,139_indel				R	R	R
Nimmo 2020			0.5	139_indel				R	R	R
Nimmo 2020			0.5	139_indel				R	R	R
Nimmo 2020			1	137_indel,198_indel,L136R				R	R	R			1.48438
Nimmo 2020			0.03	144_indel				S	S	S
Nimmo 2020			0.25	144_indel				I	R	S
Nimmo 2020			0.25	198_indel				I	R	S
Nimmo 2020			0.5	198_indel				R	R	R
Nimmo 2020			0.12	F93L				S	S	S
Nimmo 2020			0.25	F93L				I	R	S
Nimmo 2020			0.25	F93L				I	R	S
Nimmo 2020			0.25	R109L,466_indel				I	R	S
Nimmo 2020			0.25	R109L,466_indel				I	R	S
Nimmo 2020			0.12	A118T				S	S	S
Nimmo 2020			0.25	438_indel				I	R	S
Veziris 2017			0.5	18_indel				R	R	R
Veziris 2017			0.25	140_indel				I	R	S
Veziris 2017			0.25	M139T				I	R	S
NICD		0.25		430_indel				I	R	S
NICD		8		G121R				R	R	R
NICD	2			A56E				R	R	R
NICD	2			I67M				R	R	R
NICD	2			466_indel				R	R	R
NICD	2			C46R				R	R	R
NICD	2			137_indel				R	R	R
NICD	2			F19S				R	R	R
NICD	2			144_indel				R	R	R
NICD	2			N70D				R	R	R
NICD	2			139_indel				R	R	R
NICD	2			R96T				R	R	R
NICD	2			141_indel				R	R	R
NICD	2			G41V				R	R	R
NICD	2			R105C				R	R	R
NICD	2			M139T				R	R	R
NICD	2			139_indel				R	R	R
NICD	2			137_indel				R	R	R
NICD	2			141_indel				R	R	R
NICD	2			137_indel				R	R	R
NICD	2			137_indel				R	R	R
NICD	2			141_indel				R	R	R
NICD	2			I67S				R	R	R
NICD	4			144_indel				R	R	R
NICD	2			144_indel				R	R	R
NICD	4			L154R				R	R	R
NICD	4			141_indel				R	R	R
NICD	4			275_indel				R	R	R
NICD		0.25		R94Q				I	R	S
NICD		0.25		G103S				I	R	S
NICD		0.25		275_indel				I	R	S
NICD	4			144_indel				R	R	R
NICD		0.25		R96L				I	R	S
NICD		0.25		139_indel				I	R	S
NICD	2			P48H				R	R	R
NICD	2			139_indel				R	R	R
NICD	4			139_indel				R	R	R
NICD	4			R132*				R	R	R
NICD	4			R137P				R	R	R
NICD	4			S68R				R	R	R
NICD	4			95_indel				R	R	R
NICD	0.5			L125R				S	S	S
NICD	4			R105C				R	R	R
NICD	4			144_indel				R	R	R
NICD	4			R134*				R	R	R
NICD	4			144_indel				R	R	R
NICD	4			139_indel				R	R	R
NICD	4			144_indel				R	R	R
NICD	4			E147G				R	R	R
NICD	4			150_indel				R	R	R
NICD	2			198_indel				R	R	R
NICD	4			Q22*				R	R	R
NICD	4			V20A				R	R	R
NICD	4			A36T				R	R	R
NICD	4			L83F				R	R	R
NICD	8			150_indel				R	R	R
NICD	4			R90C				R	R	R
NICD	4			I108S				R	R	R
NICD	4			144_indel				R	R	R
NICD	4			I67M				R	R	R
NICD	8			386_indel				R	R	R
NICD	4			L117R				R	R	R
NICD	8			144_indel				R	R	R
NICD	8			198_indel				R	R	R
NICD	8			199_indel				R	R	R
NICD	8			68_indel				R	R	R
NICD	8			198_indel				R	R	R
NICD	8			L142R				R	R	R
NICD	8			L74V				R	R	R
NICD	2			144_indel				R	R	R
Cryptic_mmpR5		0.5		I67L				R	R	R
Cryptic_mmpR5		0.12		I108T				S	S	S
Cryptic_mmpR5		0.5		274_indel				R	R	R
Cryptic_mmpR5		0.25		Q51R				I	R	S
Cryptic_mmpR5		0.5		S68N				R	R	R
Cryptic_mmpR5		0.25		E113K				I	R	S
Cryptic_mmpR5		0.5		L40M				R	R	R
Cryptic_mmpR5		0.25		M73I				I	R	S
Cryptic_mmpR5		0.12		S68G				S	S	S
Cryptic_mmpR5		0.12		A62T				S	S	S
Cryptic_mmpR5		0.25		P14S				I	R	S
Cryptic_mmpR5		0.25		Y26C				I	R	S
Cryptic_mmpR5		0.25		A101E				I	R	S
Cryptic_mmpR5		0.25		R50Q				I	R	S
Cryptic_mmpR5		0.12		G103S				S	S	S
Cryptic_mmpR5		0.25		274_indel				I	R	S
Cryptic_mmpR5		0.06		S52P				S	S	S
Cryptic_mmpR5		0.12		M73I				S	S	S
Cryptic_mmpR5		0.03		M17V				S	S	S
Cryptic_mmpR5		0.06		M17V				S	S	S
Cryptic_mmpR5		0.25		L117R				I	R	S
Cryptic_mmpR5		0.25		192_indel				I	R	S
Cryptic_mmpR5		0.5		Q51R				R	R	R
Cryptic_mmpR5		0.25		492_indel				I	R	S
Cryptic_mmpR5		0.03		18_indel				S	S	S
Cryptic_mmpR5		0.5		F19S				R	R	R
Cryptic_mmpR5		0.25		Q51R				I	R	S
Cryptic_mmpR5		0.008		192_indel				S	S	S
Cryptic_mmpR5		0.008		L40V				S	S	S
Cryptic_mmpR5		0.008		192_indel				S	S	S
Cryptic_mmpR5		0.06		R90C				S	S	S
Cryptic_mmpR5		0.25		L74V				I	R	S
Cryptic_mmpR5		0.008		192_indel				S	S	S
Cryptic_mmpR5		0.008		192_indel				S	S	S
Cryptic_mmpR5		0.008		L40V				S	S	S
Cryptic_mmpR5		0.015		L40V				S	S	S
Cryptic_mmpR5		0.008		192_indel				S	S	S
Cryptic_mmpR5		0.008		192_indel				S	S	S
Cryptic_mmpR5		0.008		L40V				S	S	S
Cryptic_mmpR5		0.06		N98D				S	S	S
Cryptic_mmpR5		0.015		L40V				S	S	S
Cryptic_mmpR5		0.008		192_indel				S	S	S
Cryptic_mmpR5		0.008		L40V				S	S	S
Cryptic_mmpR5		0.008		192_indel				S	S	S
Cryptic_mmpR5		0.008		192_indel				S	S	S
Cryptic_mmpR5		0.25		R90C				I	R	S
Cryptic_mmpR5		0.008		L40V				S	S	S
Cryptic_mmpR5		0.12		R90C				S	S	S
Cryptic_mmpR5		0.25		R90C				I	R	S
Cryptic_mmpR5		0.06		N98D				S	S	S
Cryptic_mmpR5		0.25		W42R				I	R	S
Cryptic_mmpR5		0.008		192_indel				S	S	S
Cryptic_mmpR5		0.12		P14L				S	S	S
Cryptic_mmpR5		0.008		L40V				S	S	S
Cryptic_mmpR5		0.008		192_indel				S	S	S
Cryptic_mmpR5		0.008		L40V				S	S	S
Cryptic_mmpR5		0.008		192_indel				S	S	S
Cryptic_mmpR5		0.008		192_indel				S	S	S
Cryptic_mmpR5		0.008		192_indel				S	S	S
Cryptic_mmpR5		0.008		L40V				S	S	S
Cryptic_mmpR5		0.25		29_indel				I	R	S
Cryptic_mmpR5		0.008		192_indel				S	S	S
Cryptic_mmpR5		0.008		192_indel				S	S	S
Cryptic_mmpR5		0.12		N98D				S	S	S
Cryptic_mmpR5		0.25		R90C				I	R	S
Cryptic_mmpR5		0.06		N98D				S	S	S
Cryptic_mmpR5		0.25		P48L				I	R	S
Cryptic_mmpR5		0.008		L40V				S	S	S
Cryptic_mmpR5		0.12		R90C				S	S	S
Cryptic_mmpR5		0.06		R90C				S	S	S
Cryptic_mmpR5		0.015		192_indel				S	S	S
Cryptic_mmpR5		0.015		L40V				S	S	S
Cryptic_mmpR5		0.008		192_indel				S	S	S
Cryptic_mmpR5		0.06		R72W				S	S	S
Cryptic_mmpR5		0.25		R90C				I	R	S
Cryptic_mmpR5		0.008		192_indel				S	S	S
Cryptic_mmpR5		0.03		192_indel				S	S	S
Cryptic_mmpR5		0.008		192_indel				S	S	S
Cryptic_mmpR5		0.008		192_indel				S	S	S
Cryptic_mmpR5		0.008		192_indel				S	S	S
Cryptic_mmpR5		0.008		192_indel				S	S	S
Cryptic_mmpR5		0.5		P48L				R	R	R
Cryptic_mmpR5		0.008		192_indel				S	S	S
Cryptic_mmpR5		0.25		M139I				I	R	S
Cryptic_mmpR5		0.008		192_indel				S	S	S
Cryptic_mmpR5		0.008		192_indel				S	S	S
Cryptic_mmpR5		0.5		R90C				R	R	R
Cryptic_mmpR5		0.015		L40V				S	S	S
Cryptic_mmpR5		0.008		192_indel				S	S	S
Cryptic_mmpR5		0.03		A86V				S	S	S
Cryptic_mmpR5		0.008		M23V				S	S	S
Cryptic_mmpR5		0.03		G103S				S	S	S
Cryptic_mmpR5		0.008		S158R				S	S	S
Cryptic_mmpR5		0.03		Q22R				S	S	S
Cryptic_mmpR5		0.008		M23V				S	S	S
Cryptic_mmpR5		0.06		192_indel				S	S	S
Cryptic_mmpR5		0.5		192_indel				R	R	R
Cryptic_mmpR5		0.25		192_indel				I	R	S
Cryptic_mmpR5		0.03		192_indel				S	S	S
Cryptic_mmpR5		0.25		192_indel				I	R	S
Cryptic_mmpR5		0.03		192_indel				S	S	S
Cryptic_mmpR5		0.03		R156Q				S	S	S
Cryptic_mmpR5		0.5		R90C				R	R	R
Cryptic_mmpR5		0.25		R90C				I	R	S
Cryptic_mmpR5		0.25		R90C				I	R	S
Cryptic_mmpR5		0.008		R109Q				S	S	S
Cryptic_mmpR5		0.008		418_indel				S	S	S
Cryptic_mmpR5		0.12		291_indel				S	S	S
Cryptic_mmpR5		0.008		418_indel				S	S	S
Cryptic_mmpR5		0.06		W42C				S	S	S
Cryptic_mmpR5		0.25		F93S				I	R	S
Cryptic_mmpR5		0.5		F93S				R	R	R
Cryptic_mmpR5		0.25		132_indel				I	R	S
Cryptic_mmpR5		0.25		141_indel				I	R	S
Cryptic_mmpR5		0.25		138_indel				I	R	S
Cryptic_mmpR5		0.03		Q76E				S	S	S
Cryptic_mmpR5		0.06		G162E				S	S	S
Cryptic_mmpR5		0.03		192_indel				S	S	S
Cryptic_mmpR5		0.06		N4T				S	S	S
Cryptic_mmpR5		0.06		141_indel				S	S	S
Cryptic_mmpR5		0.03		E55D				S	S	S
Cryptic_mmpR5		0.12		329_indel				S	S	S
Cryptic_mmpR5		0.12		192_indel				S	S	S
Cryptic_mmpR5		0.25		L117R				I	R	S
Cryptic_mmpR5		0.5		324_indel				R	R	R
Cryptic_mmpR5		0.03		I80S				S	S	S
Cryptic_mmpR5		0.25		I108T				I	R	S
Cryptic_mmpR5		0.008		138_indel				S	S	S
Cryptic_mmpR5		0.12		465_indel				S	S	S
Cryptic_mmpR5		0.03		192_indel				S	S	S
Cryptic_mmpR5		0.12		N4T				S	S	S
Cryptic_mmpR5		2		M139I				R	R	R
Cryptic_mmpR5		0.06		141_indel				S	S	S
Cryptic_mmpR5		0.25		Q51K				I	R	S
Cryptic_mmpR5		0.12		Q76E				S	S	S
Cryptic_mmpR5		0.03		132_indel				S	S	S
Cryptic_mmpR5		0.06		A84V				S	S	S
Cryptic_mmpR5		0.03		R38!				S	S	S
Cryptic_mmpR5		0.008		G162E				S	S	S
Cryptic_mmpR5		0.25		R96G				I	R	S
Cryptic_mmpR5		0.12		28_indel				S	S	S
Cryptic_mmpR5		0.03		D5G				S	S	S
Cryptic_mmpR5		0.03		234_indel				S	S	S
Cryptic_mmpR5		0.12		L32S				S	S	S
Cryptic_mmpR5		0.03		E55D				S	S	S
Cryptic_mmpR5		0.06		L117R				S	S	S
Cryptic_mmpR5		0.12		I108V				S	S	S
Cryptic_mmpR5		0.015		S2I				S	S	S
Cryptic_mmpR5		0.008		E55D				S	S	S
Cryptic_mmpR5		0.06		E55D				S	S	S
Cryptic_mmpR5		0.06		E55D				S	S	S
Cryptic_mmpR5		0.12		E55D				S	S	S
Cryptic_mmpR5		0.03		P130P				S	S	S
Cryptic_mmpR5		0.03		E55D				S	S	S
Cryptic_mmpR5		0.03		E55D				S	S	S
Cryptic_mmpR5		0.12		141_indel				S	S	S
Cryptic_mmpR5		0.12		Q115!				S	S	S
Cryptic_mmpR5		0.12		138_indel				S	S	S
Cryptic_mmpR5		0.25		141_indel				I	R	S
Cryptic_mmpR5		0.06		E55D				S	S	S
Cryptic_mmpR5		0.06		E21K				S	S	S
Cryptic_mmpR5		0.25		141_indel				I	R	S
Cryptic_mmpR5		0.03		E55D				S	S	S
Cryptic_mmpR5		0.12		I108V				S	S	S
Cryptic_mmpR5		0.12		141_indel				S	S	S
Cryptic_mmpR5		0.06		234_indel				S	S	S
Cryptic_mmpR5		0.06		E55D				S	S	S
Cryptic_mmpR5		0.06		R94W				S	S	S
Cryptic_mmpR5		0.06		E55D				S	S	S
Cryptic_mmpR5		0.06		E104G				S	S	S
Cryptic_mmpR5		0.03		D5N				S	S	S
Cryptic_mmpR5		0.12		N4T				S	S	S
Cryptic_mmpR5		0.008		M17V				S	S	S
Cryptic_mmpR5		0.03		M146T				S	S	S
Cryptic_mmpR5		0.06		M146T				S	S	S
Cryptic_mmpR5		0.06		N98D				S	S	S
Cryptic_mmpR5		0.5		107_indel				R	R	R
Cryptic_mmpR5		0.015		418_indel				S	S	S
Cryptic_mmpR5		0.06		S2R				S	S	S
Cryptic_mmpR5		0.12		M10I				S	S	S
Cryptic_mmpR5		0.12		M146T				S	S	S
Cryptic_mmpR5		0.5		15_indel				R	R	R
Cryptic_mmpR5		0.25		M146T				I	R	S
Cryptic_mmpR5		0.12		R134G				S	S	S
Cryptic_mmpR5		0.25		L117R				I	R	S
Cryptic_mmpR5		0.25		R107C				I	R	S
Cryptic_mmpR5		0.25		R134G				I	R	S
Cryptic_mmpR5		0.5		L136P				R	R	R
Cryptic_mmpR5		0.12		Y145H				S	S	S
Cryptic_mmpR5		0.06		G87R				S	S	S
Cryptic_mmpR5		0.12		M146T				S	S	S
Cryptic_mmpR5		0.5		G121R				R	R	R
Cryptic_mmpR5		0.06		M146T				S	S	S
Cryptic_mmpR5		0.5		L40F				R	R	R
Cryptic_mmpR5		0.12		274_indel				S	S	S
Cryptic_mmpR5		0.03		N4T				S	S	S
Cryptic_mmpR5		0.12		M146T				S	S	S
Cryptic_mmpR5		1		324_indel				R	R	R
Cryptic_mmpR5		0.12		S68I				S	S	S
Cryptic_mmpR5		0.25		418_indel				I	R	S
Cryptic_mmpR5		0.015		418_indel				S	S	S
Cryptic_mmpR5		0.5		R50Q				R	R	R
Cryptic_mmpR5		0.06		S2R				S	S	S
Cryptic_mmpR5		0.12		R134G				S	S	S
Cryptic_mmpR5		0.03		N98D				S	S	S
Cryptic_mmpR5		0.12		M146T				S	S	S
Cryptic_mmpR5		0.12		M146T				S	S	S
Cryptic_mmpR5		0.12		M146T				S	S	S
Cryptic_mmpR5		0.06		!166R				S	S	S
Cryptic_mmpR5		0.12		V20A				S	S	S
Cryptic_mmpR5		0.06		D8G				S	S	S
Cryptic_mmpR5		0.03		N98D				S	S	S
Cryptic_mmpR5		0.12		M146T				S	S	S
Cryptic_mmpR5		0.12		192_indel				S	S	S
Cryptic_mmpR5		0.03		S2R				S	S	S
Cryptic_mmpR5		0.25		M146T				I	R	S
Cryptic_mmpR5		0.12		G25C				S	S	S
Cryptic_mmpR5		0.12		R134G				S	S	S
Cryptic_mmpR5		0.03		N4T				S	S	S
Cryptic_mmpR5		0.12		A59V				S	S	S
Cryptic_mmpR5		0.015		418_indel				S	S	S
Cryptic_mmpR5		0.06		R134G				S	S	S
Cryptic_mmpR5		0.03		M73I				S	S	S
Cryptic_mmpR5		0.06		M146T				S	S	S
Cryptic_mmpR5		0.25		192_indel				I	R	S
Cryptic_mmpR5		0.03		N4T				S	S	S
Cryptic_mmpR5		0.25		192_indel				I	R	S
Cryptic_mmpR5		0.06		M146T				S	S	S
Cryptic_mmpR5		0.12		M146T				S	S	S
Cryptic_mmpR5		0.12		R96W				S	S	S
Cryptic_mmpR5		0.06		I80M				S	S	S
Cryptic_mmpR5		0.25		141_indel				I	R	S
Cryptic_mmpR5		1		A99P				R	R	R
Cryptic_mmpR5		0.12		141_indel				S	S	S
Cryptic_mmpR5		0.5		A36V				R	R	R
Cryptic_mmpR5		0.12		141_indel				S	S	S
Cryptic_mmpR5		0.06		141_indel				S	S	S
Cryptic_mmpR5		0.03		211_indel				S	S	S
Cryptic_mmpR5		0.25		192_indel				I	R	S
Cryptic_mmpR5		0.5		464_indel				R	R	R
Cryptic_mmpR5		0.5		141_indel				R	R	R
Cryptic_mmpR5		0.06		140_indel				S	S	S
Cryptic_mmpR5		0.25		L142R				I	R	S
Cryptic_mmpR5		0.008		401_indel				S	S	S
Cryptic_mmpR5		0.5		141_indel				R	R	R
Cryptic_mmpR5		0.12		138_indel				S	S	S
Cryptic_mmpR5		0.015		Y145Y				S	S	S
Cryptic_mmpR5		0.25		138_indel				I	R	S
Cryptic_mmpR5		0.25		L74M				I	R	S
Cryptic_mmpR5		0.5		N70D				R	R	R
Cryptic_mmpR5		0.25		140_indel				I	R	S
Cryptic_mmpR5		0.25		C46R				I	R	S
Cryptic_mmpR5		0.25		371_indel				I	R	S
Cryptic_mmpR5		0.25		C46G				I	R	S
Cryptic_mmpR5		0.06		M139I				S	S	S
Cryptic_mmpR5		0.25		211_indel				I	R	S
Cryptic_mmpR5		0.25		N70D				I	R	S
Cryptic_mmpR5		0.5		141_indel				R	R	R
Cryptic_mmpR5		0.25		141_indel				I	R	S
Cryptic_mmpR5		0.25		141_indel				I	R	S
Cryptic_mmpR5		0.25		138_indel				I	R	S
Cryptic_mmpR5		0.5		R109P				R	R	R
Cryptic_mmpR5		0.25		138_indel				I	R	S
Cryptic_mmpR5		0.25		141_indel				I	R	S
Cryptic_mmpR5		0.25		192_indel				I	R	S
Cryptic_mmpR5		0.5		464_indel				R	R	R
Cryptic_mmpR5		0.25		141_indel				I	R	S
Cryptic_mmpR5		0.008		Y145!				S	S	S
Cryptic_mmpR5		0.12		L83P				S	S	S
Cryptic_mmpR5		0.25		192_indel				I	R	S
Cryptic_mmpR5		0.25		V85A				I	R	S
Cryptic_mmpR5		0.25		R96L				I	R	S
Cryptic_mmpR5		0.25		211_indel				I	R	S
Cryptic_mmpR5		0.25		E147D				I	R	S
Cryptic_mmpR5		0.03		Q115!				S	S	S
Cryptic_mmpR5		0.25		132_indel				I	R	S
Cryptic_mmpR5		0.06		L40S				S	S	S
Cryptic_mmpR5		0.06		119_indel				S	S	S
Cryptic_mmpR5		1		192_indel				R	R	R
Cryptic_mmpR5		0.5		A36V				R	R	R
Cryptic_mmpR5		0.12		138_indel				S	S	S
Cryptic_mmpR5		0.25		138_indel				I	R	S
Cryptic_mmpR5		0.5		141_indel				R	R	R
Cryptic_mmpR5		0.25		141_indel				I	R	S
Cryptic_mmpR5		0.25		141_indel				I	R	S
Cryptic_mmpR5		0.12		141_indel				S	S	S
Cryptic_mmpR5		0.06		T58P				S	S	S
Cryptic_mmpR5		0.5		141_indel				R	R	R
Cryptic_mmpR5		0.25		138_indel				I	R	S
Cryptic_mmpR5		1		141_indel			T166M	R	R	R
Cryptic_mmpR5		0.12		141_indel				S	S	S
Cryptic_mmpR5		0.25		138_indel				I	R	S
Cryptic_mmpR5		0.25		L83P				I	R	S
Cryptic_mmpR5		0.25		192_indel				I	R	S
Cryptic_mmpR5		0.5		I67S				R	R	R
Cryptic_mmpR5		0.25		430_indel				I	R	S
Chesov 2022	2					I66M		R	R	R
Chesov 2022	2			16_indel,193_indel,G24D				R	R	R
Chesov 2022	2			192_indel		A63P		R	R	R
Chesov 2022	2			T58P				R	R	R
Chesov 2022	2			193_indel,S63G		E61D,I66M		R	R	R
Chesov 2022	1			192_indel,193_indel				I	R	S
Chesov 2022	2			192_indel,L142P				R	R	R
Chesov 2022	2			136_indel,141_indel,195_indel,G66W				R	R	R
Chesov 2022	2			436_indel,R72W				R	R	R
Wu 2021			0.015	c-11a				S	S	S
Wu 2021			0.5	g-14a				R	R	R
Wu 2021			0.12	C46Y				S	S	S
Wu 2021			0.5	S53P				R	R	R
Wu 2021			1	S53P				R	R	R
Wu 2021			0.12	I80S				S	S	S
Wu 2021			0.12	I80S				S	S	S
Wu 2021			0.25	I80S				I	R	S
Wu 2021			0.25	L83P				I	R	S
Wu 2021			0.03	G87A				S	S	S
Wu 2021			0.5	F100Y				R	R	R
Wu 2021			0.5	A102V				R	R	R
Wu 2021			0.5	L114P				R	R	R
Wu 2021			0.5	11_indel				R	R	R
Wu 2021			0.5	181_indel				R	R	R
Wu 2021			0.5	181_indel				R	R	R
Wu 2021			0.25	274_indel				I	R	S
Wu 2021			0.12	all_del				S	S	S
Wu 2021			0.25	all_del				I	R	S
Wu 2021			0.25	all_del				I	R	S
Wu 2021			0.5	all_del				R	R	R
Saeed 2022		0.5		325_indel				R	R	R
Saeed 2022		0.5		192_indel				R	R	R
Saeed 2022		0.5		L40F				R	R	R
Saeed 2022		0.5		R50Q				R	R	R
Saeed 2022		0.5		R107C				R	R	R
Saeed 2022		0.5		76_indel				R	R	R
Saeed 2022		0.25		S63R				I	R	S
Saeed 2022		0.25		S63G				I	R	S
Saeed 2022		0.06			R7Q			S	S	S
Cryptic_atpbe-pepQ		0.06					T17M	S	S	S
Cryptic_atpbe-pepQ		0.015					H15Y	S	S	S
Cryptic_atpbe-pepQ		0.06					E76G	S	S	S
Cryptic_atpbe-pepQ		0.03					W149C	S	S	S
Cryptic_atpbe-pepQ		0.06					V56A	S	S	S
Cryptic_atpbe-pepQ		0.03					A8T	S	S	S
Cryptic_atpbe-pepQ		0.015					A44G	S	S	S
Cryptic_atpbe-pepQ		0.06					H250P	S	S	S
Cryptic_atpbe-pepQ		0.06					H250P	S	S	S
Cryptic_atpbe-pepQ		0.06					V87M	S	S	S
Cryptic_atpbe-pepQ		0.06					H15R	S	S	S
Cryptic_atpbe-pepQ		0.06					H250P	S	S	S
Cryptic_atpbe-pepQ		0.03					H250P	S	S	S
Cryptic_atpbe-pepQ		0.03					V87M	S	S	S
Cryptic_atpbe-pepQ		0.03					H250P	S	S	S
Cryptic_atpbe-pepQ		0.12					H250P	S	S	S
Cryptic_atpbe-pepQ		0.015					V87M	S	S	S
Cryptic_atpbe-pepQ		0.06					V87M	S	S	S
Cryptic_atpbe-pepQ		0.03					F222L	S	S	S
Cryptic_atpbe-pepQ		0.015					H250P	S	S	S
Cryptic_atpbe-pepQ		0.03					H250P	S	S	S
Cryptic_atpbe-pepQ		0.015					E11Q	S	S	S
Cryptic_atpbe-pepQ		0.03					A44G	S	S	S
Cryptic_atpbe-pepQ		0.06					H250P	S	S	S
Cryptic_atpbe-pepQ		0.03					W103C	S	S	S
Cryptic_atpbe-pepQ		0.12					F222L	S	S	S
Cryptic_atpbe-pepQ		0.06					W103C	S	S	S
Cryptic_atpbe-pepQ		0.03					W103C	S	S	S
Cryptic_atpbe-pepQ		0.015					F222L	S	S	S
Cryptic_atpbe-pepQ		0.03					F222L	S	S	S
Cryptic_atpbe-pepQ		0.015					F222L	S	S	S
Cryptic_atpbe-pepQ		0.015					F222L	S	S	S
Cryptic_atpbe-pepQ		0.015					F222L	S	S	S
Cryptic_atpbe-pepQ		0.03					F222L	S	S	S
Cryptic_atpbe-pepQ		0.03					F222L	S	S	S
Cryptic_atpbe-pepQ		0.12					W103C	S	S	S
Cryptic_atpbe-pepQ		0.06					F222L	S	S	S
Cryptic_atpbe-pepQ		0.03					W103C	S	S	S
Cryptic_atpbe-pepQ		0.12					F222L	S	S	S
Cryptic_atpbe-pepQ		0.03					I41S	S	S	S
Cryptic_atpbe-pepQ		0.015					F222L	S	S	S
Cryptic_atpbe-pepQ		0.015					F222L	S	S	S
Cryptic_atpbe-pepQ		0.03					V87M	S	S	S
Cryptic_atpbe-pepQ		0.12					V87M	S	S	S
Cryptic_atpbe-pepQ		0.015					F222L	S	S	S
Cryptic_atpbe-pepQ		0.015					I230V	S	S	S
Cryptic_atpbe-pepQ		0.03					F222L	S	S	S
Cryptic_atpbe-pepQ		0.03					F222L	S	S	S
Cryptic_atpbe-pepQ		0.015					F222L	S	S	S
Cryptic_atpbe-pepQ		0.03					W103C	S	S	S
Cryptic_atpbe-pepQ		0.015					F222L	S	S	S
Cryptic_atpbe-pepQ		0.015					F222L	S	S	S
Cryptic_atpbe-pepQ		0.015					F222L	S	S	S
Cryptic_atpbe-pepQ		0.03					V87M	S	S	S
Cryptic_atpbe-pepQ		0.03					F222L	S	S	S
Cryptic_atpbe-pepQ		0.015					F222L	S	S	S
Cryptic_atpbe-pepQ		0.03					V87M	S	S	S
Cryptic_atpbe-pepQ		0.015					V87M	S	S	S
Cryptic_atpbe-pepQ		0.015					W103C	S	S	S
Cryptic_atpbe-pepQ		0.06					E248!	S	S	S
Cryptic_atpbe-pepQ		0.06					H250P	S	S	S
Cryptic_atpbe-pepQ		0.015					R150W	S	S	S
Cryptic_atpbe-pepQ		0.015					F222L	S	S	S
Cryptic_atpbe-pepQ		0.03					F222L	S	S	S
Cryptic_atpbe-pepQ		0.03					F222L	S	S	S
Cryptic_atpbe-pepQ		0.015					W103C	S	S	S
Cryptic_atpbe-pepQ		0.06					W103C	S	S	S
Cryptic_atpbe-pepQ		0.03					H250P	S	S	S
Cryptic_atpbe-pepQ		0.015					H250P	S	S	S
Cryptic_atpbe-pepQ		0.03					W103C	S	S	S
Cryptic_atpbe-pepQ		0.06					T112P	S	S	S
Cryptic_atpbe-pepQ		0.06					W103C	S	S	S
Cryptic_atpbe-pepQ		0.12					T166M	S	S	S
Cryptic_atpbe-pepQ		0.06					T166M	S	S	S
Cryptic_atpbe-pepQ		0.12					W103C	S	S	S
Cryptic_atpbe-pepQ		0.06					T166M	S	S	S
Cryptic_atpbe-pepQ		0.06					T166M	S	S	S
Cryptic_atpbe-pepQ		0.015					G58C	S	S	S
Cryptic_atpbe-pepQ		0.015					V56A	S	S	S
Cryptic_atpbe-pepQ		0.03					F222L	S	S	S
Cryptic_atpbe-pepQ		0.015					G58C	S	S	S
Cryptic_atpbe-pepQ		0.015					W216L	S	S	S
Cryptic_atpbe-pepQ		0.015					F222L	S	S	S
Cryptic_atpbe-pepQ		0.03					F222L	S	S	S
Cryptic_atpbe-pepQ		0.06					V109L	S	S	S
Cryptic_atpbe-pepQ		0.015					F222L	S	S	S
Cryptic_atpbe-pepQ		0.03					F222L	S	S	S
Cryptic_atpbe-pepQ		0.03					G58C	S	S	S
Cryptic_atpbe-pepQ		0.06					F222L	S	S	S
Cryptic_atpbe-pepQ		0.015					G58C	S	S	S
Cryptic_atpbe-pepQ		0.015					G58C	S	S	S
Cryptic_atpbe-pepQ		0.015					L245F	S	S	S
Cryptic_atpbe-pepQ		0.015					W216L	S	S	S
Cryptic_atpbe-pepQ		0.015					W216L	S	S	S
Cryptic_atpbe-pepQ		0.03					F222L	S	S	S
Cryptic_atpbe-pepQ		0.03					P206L	S	S	S
Cryptic_atpbe-pepQ		0.03					W216L	S	S	S
Cryptic_atpbe-pepQ		0.015					F222L	S	S	S
Cryptic_atpbe-pepQ		0.015					A8D	S	S	S
Cryptic_atpbe-pepQ		0.015					A8D	S	S	S
Cryptic_atpbe-pepQ		0.03					W103C	S	S	S
Cryptic_atpbe-pepQ		0.03					H250P	S	S	S
Cryptic_atpbe-pepQ		0.015					F222L	S	S	S
Cryptic_atpbe-pepQ		0.03					H250P	S	S	S
Cryptic_atpbe-pepQ		0.015					F222L	S	S	S
Cryptic_atpbe-pepQ		0.03					H250P	S	S	S
Cryptic_atpbe-pepQ		0.015					H16Y	S	S	S
Cryptic_atpbe-pepQ		0.015					F222L	S	S	S
Cryptic_atpbe-pepQ		0.03					F222L	S	S	S
Cryptic_atpbe-pepQ		0.03					F222L	S	S	S
Cryptic_atpbe-pepQ		0.015					H250P	S	S	S
Cryptic_atpbe-pepQ		0.015					F222L	S	S	S
Cryptic_atpbe-pepQ		0.06					F222L	S	S	S
Cryptic_atpbe-pepQ		0.06					F222L	S	S	S
Cryptic_atpbe-pepQ		0.06					H250P	S	S	S
Cryptic_atpbe-pepQ		0.12					H250P	S	S	S
Cryptic_atpbe-pepQ		0.015					H144Y	S	S	S
Cryptic_atpbe-pepQ		0.03					F222L	S	S	S
Cryptic_atpbe-pepQ		0.06					W103C	S	S	S
Cryptic_atpbe-pepQ		0.06					F222L	S	S	S
Cryptic_atpbe-pepQ		0.06					H250P	S	S	S
Cryptic_atpbe-pepQ		0.06					L133A	S	S	S
Cryptic_atpbe-pepQ		0.015					W103C	S	S	S
Cryptic_atpbe-pepQ		0.03					I100V	S	S	S
Cryptic_atpbe-pepQ		0.25					H250P	I	R	S
Cryptic_atpbe-pepQ		0.06					F222L	S	S	S
Cryptic_atpbe-pepQ		0.06					H250P	S	S	S
Cryptic_atpbe-pepQ		0.06					H250P	S	S	S
Cryptic_atpbe-pepQ		0.03					H144Y	S	S	S
Cryptic_atpbe-pepQ		0.06					H250P	S	S	S
Cryptic_atpbe-pepQ		0.03					H250P	S	S	S
Cryptic_atpbe-pepQ		0.03					H250P	S	S	S
Cryptic_atpbe-pepQ		0.03					F222L	S	S	S
Cryptic_atpbe-pepQ		0.06					F222L	S	S	S
Cryptic_atpbe-pepQ		0.12					H250P	S	S	S
Cryptic_atpbe-pepQ		0.06					W103C	S	S	S
Cryptic_atpbe-pepQ		0.015					H250P	S	S	S
Cryptic_atpbe-pepQ		0.06					F222L	S	S	S
Cryptic_atpbe-pepQ		0.06					H250P	S	S	S
Cryptic_atpbe-pepQ		0.06					V87M	S	S	S
Cryptic_atpbe-pepQ		0.03					H250P	S	S	S
Cryptic_atpbe-pepQ		0.25			G112D		W103C	I	R	S
Cryptic_atpbe-pepQ		0.06					H250P	S	S	S
Cryptic_atpbe-pepQ		0.03					W103C	S	S	S
Cryptic_atpbe-pepQ		0.06					W103C	S	S	S
Cryptic_atpbe-pepQ		0.03					H250P	S	S	S
Cryptic_atpbe-pepQ		0.25					H250P	I	R	S
Cryptic_atpbe-pepQ		0.03					H250P	S	S	S
Cryptic_atpbe-pepQ		0.015					W103C	S	S	S
Cryptic_atpbe-pepQ		0.015					H250P	S	S	S
Cryptic_atpbe-pepQ		0.03					H250P	S	S	S
Cryptic_atpbe-pepQ		0.03					H250P	S	S	S
Cryptic_atpbe-pepQ		0.12					H250P	S	S	S
Cryptic_atpbe-pepQ		0.12					H250P	S	S	S
Cryptic_atpbe-pepQ		0.06					F222L	S	S	S
Cryptic_atpbe-pepQ		0.06					L133A	S	S	S
Cryptic_atpbe-pepQ		0.03					H250P	S	S	S
Cryptic_atpbe-pepQ		0.06					F222L	S	S	S
Cryptic_atpbe-pepQ		0.12					H250P	S	S	S
Cryptic_atpbe-pepQ		0.015					F222L	S	S	S
Cryptic_atpbe-pepQ		0.06					W103C	S	S	S
Cryptic_atpbe-pepQ		0.015					G22R	S	S	S
Cryptic_atpbe-pepQ		0.015					E11G	S	S	S
Cryptic_atpbe-pepQ		0.03					H250P	S	S	S
Cryptic_atpbe-pepQ		0.06					H250P	S	S	S
Cryptic_atpbe-pepQ		0.12					F222L	S	S	S
Cryptic_atpbe-pepQ		0.12					T166M	S	S	S
Cryptic_atpbe-pepQ		0.25					T166M	I	R	S
Cryptic_atpbe-pepQ		0.06					W103C	S	S	S
Cryptic_atpbe-pepQ		0.25					T166M	I	R	S
Cryptic_atpbe-pepQ		0.06					H250P	S	S	S
Cryptic_atpbe-pepQ		0.06					H117Y	S	S	S
Cryptic_atpbe-pepQ		0.06					H250P	S	S	S
Cryptic_atpbe-pepQ		0.12					T166M	S	S	S
Cryptic_atpbe-pepQ		0.25					T166M	I	R	S
Cryptic_atpbe-pepQ		0.06					H250P	S	S	S
Cryptic_atpbe-pepQ		0.06					W103C	S	S	S
Cryptic_atpbe-pepQ		0.06					W103C	S	S	S
Cryptic_atpbe-pepQ		0.12					T166M	S	S	S
Cryptic_atpbe-pepQ		0.06					W103C	S	S	S
Cryptic_atpbe-pepQ		0.06					W103C	S	S	S
Cryptic_atpbe-pepQ		0.12					T166M	S	S	S
Cryptic_atpbe-pepQ		0.25					T166M	I	R	S
Cryptic_atpbe-pepQ		0.12					H250P	S	S	S
Cryptic_atpbe-pepQ		0.25					S184L	I	R	S
Cryptic_atpbe-pepQ		0.06					H250P	S	S	S
Cryptic_atpbe-pepQ		0.03					P170T	S	S	S
Cryptic_atpbe-pepQ		0.06					W103C	S	S	S
Cryptic_atpbe-pepQ		0.06					F222L	S	S	S
Cryptic_atpbe-pepQ		0.03					W103C	S	S	S
Cryptic_atpbe-pepQ		0.12					T166M	S	S	S
Cryptic_atpbe-pepQ		0.06					W103C	S	S	S
Cryptic_atpbe-pepQ		0.25					T166M	I	R	S
Cryptic_atpbe-pepQ		1					T166M	R	R	R
Cryptic_atpbe-pepQ		0.03					W103C	S	S	S
Cryptic_atpbe-pepQ		0.12					T166M	S	S	S
Cryptic_atpbe-pepQ		0.06					P170T	S	S	S
Cryptic_atpbe-pepQ		0.06					W103C	S	S	S
Cryptic_atpbe-pepQ		0.12					W103C	S	S	S
Cryptic_atpbe-pepQ		0.12					F222L	S	S	S
Cryptic_atpbe-pepQ		0.12					T166M	S	S	S
Cryptic_atpbe-pepQ		0.06					W103C	S	S	S
Cryptic_atpbe-pepQ		0.12					W216G	S	S	S
Cryptic_atpbe-pepQ		1					T166M	R	R	R
Cryptic_atpbe-pepQ		0.03			E89D			S	S	S
Cryptic_atpbe-pepQ		0.06			G80R			S	S	S
Cryptic_atpbe-pepQ		0.06			A305V			S	S	S
Cryptic_atpbe-pepQ		0.06			E191V			S	S	S
Cryptic_atpbe-pepQ		0.25			949_indel			I	R	S
Cryptic_atpbe-pepQ		0.015			E360D			S	S	S
Cryptic_atpbe-pepQ		0.06			V101L			S	S	S
Cryptic_atpbe-pepQ		0.06			D209E			S	S	S
Cryptic_atpbe-pepQ		0.06			A305V			S	S	S
Cryptic_atpbe-pepQ		0.06			R61C			S	S	S
Cryptic_atpbe-pepQ		0.06			V343A			S	S	S
Cryptic_atpbe-pepQ		0.03			L107R			S	S	S
Cryptic_atpbe-pepQ		0.015			818_indel			S	S	S
Cryptic_atpbe-pepQ		0.06			F46L			S	S	S
Cryptic_atpbe-pepQ		0.06			A137S			S	S	S
Cryptic_atpbe-pepQ		0.03			818_indel			S	S	S
Cryptic_atpbe-pepQ		0.015			818_indel			S	S	S
Cryptic_atpbe-pepQ		0.12			F46L			S	S	S
Cryptic_atpbe-pepQ		0.03			F46L			S	S	S
Cryptic_atpbe-pepQ		0.12			V45L			S	S	S
Cryptic_atpbe-pepQ		0.06			F46L			S	S	S
Cryptic_atpbe-pepQ		0.12			F46L			S	S	S
Cryptic_atpbe-pepQ		0.06			F46L			S	S	S
Cryptic_atpbe-pepQ		0.06			F46L			S	S	S
Cryptic_atpbe-pepQ		0.06			V328F			S	S	S
Cryptic_atpbe-pepQ		0.06			818_indel			S	S	S
Cryptic_atpbe-pepQ		0.015			818_indel			S	S	S
Cryptic_atpbe-pepQ		0.03			V45L			S	S	S
Cryptic_atpbe-pepQ		0.06			F46L			S	S	S
Cryptic_atpbe-pepQ		0.06			G197R			S	S	S
Cryptic_atpbe-pepQ		0.06			V45L			S	S	S
Cryptic_atpbe-pepQ		0.12			P69L			S	S	S
Cryptic_atpbe-pepQ		0.03			F46L			S	S	S
Cryptic_atpbe-pepQ		0.06			F46L			S	S	S
Cryptic_atpbe-pepQ		0.03			G197R			S	S	S
Cryptic_atpbe-pepQ		0.06			V45L			S	S	S
Cryptic_atpbe-pepQ		0.06			F46L			S	S	S
Cryptic_atpbe-pepQ		0.12			V45L			S	S	S
Cryptic_atpbe-pepQ		0.06			G197R			S	S	S
Cryptic_atpbe-pepQ		0.12			V45L			S	S	S
Cryptic_atpbe-pepQ		0.015			V324M			S	S	S
Cryptic_atpbe-pepQ		0.12			F46L			S	S	S
Cryptic_atpbe-pepQ		0.06			S130L			S	S	S
Cryptic_atpbe-pepQ		0.03			F46L			S	S	S
Cryptic_atpbe-pepQ		0.03			P69L			S	S	S
Cryptic_atpbe-pepQ		0.03			F46L			S	S	S
Cryptic_atpbe-pepQ		0.06			F46L			S	S	S
Cryptic_atpbe-pepQ		0.06			F46L			S	S	S
Cryptic_atpbe-pepQ		0.12			F46L			S	S	S
Cryptic_atpbe-pepQ		0.015			818_indel			S	S	S
Cryptic_atpbe-pepQ		0.06			V328F			S	S	S
Cryptic_atpbe-pepQ		0.06			F46L			S	S	S
Cryptic_atpbe-pepQ		0.06			F46L			S	S	S
Cryptic_atpbe-pepQ		0.06			V45L			S	S	S
Cryptic_atpbe-pepQ		0.12			V328F			S	S	S
Cryptic_atpbe-pepQ		0.06			V45L			S	S	S
Cryptic_atpbe-pepQ		0.12			F46L			S	S	S
Cryptic_atpbe-pepQ		0.06			G197R			S	S	S
Cryptic_atpbe-pepQ		0.06			V45L			S	S	S
Cryptic_atpbe-pepQ		0.03			G197R			S	S	S
Cryptic_atpbe-pepQ		0.12			V45L			S	S	S
Cryptic_atpbe-pepQ		0.03			V45L			S	S	S
Cryptic_atpbe-pepQ		0.12			V328F			S	S	S
Cryptic_atpbe-pepQ		0.015			T341A			S	S	S
Cryptic_atpbe-pepQ		0.015			P69L			S	S	S
Cryptic_atpbe-pepQ		0.03			A242T			S	S	S
Cryptic_atpbe-pepQ		0.015			A242T			S	S	S
Cryptic_atpbe-pepQ		0.06			E177D			S	S	S
Cryptic_atpbe-pepQ		0.03			I28R			S	S	S
Cryptic_atpbe-pepQ		0.03			A242T			S	S	S
Cryptic_atpbe-pepQ		0.015			T341A			S	S	S
Cryptic_atpbe-pepQ		0.015			A187E			S	S	S
Cryptic_atpbe-pepQ		0.015			A187E			S	S	S
Cryptic_atpbe-pepQ		0.015			A124V			S	S	S
Cryptic_atpbe-pepQ		0.015			A187E			S	S	S
Cryptic_atpbe-pepQ		0.12			H100R			S	S	S
Cryptic_atpbe-pepQ		0.06			P69L			S	S	S
Cryptic_atpbe-pepQ		0.06			P69L			S	S	S
Cryptic_atpbe-pepQ		0.03			R170W			S	S	S
Cryptic_atpbe-pepQ		0.06			A242T			S	S	S
Cryptic_atpbe-pepQ		0.06			A242T			S	S	S
Cryptic_atpbe-pepQ		0.015			A124V			S	S	S
Cryptic_atpbe-pepQ		0.015			A124V			S	S	S
Cryptic_atpbe-pepQ		0.015			A124V			S	S	S
Cryptic_atpbe-pepQ		0.015			M180T			S	S	S
Cryptic_atpbe-pepQ		0.015			G197R			S	S	S
Cryptic_atpbe-pepQ		0.12			G197R			S	S	S
Cryptic_atpbe-pepQ		0.03			V45L			S	S	S
Cryptic_atpbe-pepQ		0.06			G197R			S	S	S
Cryptic_atpbe-pepQ		0.12			V45L			S	S	S
Cryptic_atpbe-pepQ		0.06			G197R			S	S	S
Cryptic_atpbe-pepQ		0.03			G197R			S	S	S
Cryptic_atpbe-pepQ		0.06			G197R			S	S	S
Cryptic_atpbe-pepQ		0.06			G197R			S	S	S
Cryptic_atpbe-pepQ		0.06			G197R			S	S	S
Cryptic_atpbe-pepQ		0.06			V45L			S	S	S
Cryptic_atpbe-pepQ		0.12			G197R			S	S	S
Cryptic_atpbe-pepQ		0.12			G197R			S	S	S
Cryptic_atpbe-pepQ		0.06			G197R			S	S	S
Cryptic_atpbe-pepQ		0.06			V45L			S	S	S
Cryptic_atpbe-pepQ		0.06			G197R			S	S	S
Cryptic_atpbe-pepQ		0.06			G197R			S	S	S
Cryptic_atpbe-pepQ		0.12			G197R			S	S	S
Cryptic_atpbe-pepQ		0.06			G197R			S	S	S
Cryptic_atpbe-pepQ		0.06			G197R			S	S	S
Cryptic_atpbe-pepQ		0.06			G197R			S	S	S
Cryptic_atpbe-pepQ		0.03			G197R			S	S	S
Cryptic_atpbe-pepQ		0.06			G197R			S	S	S
Cryptic_atpbe-pepQ		0.06			G197R			S	S	S
Cryptic_atpbe-pepQ		0.12			G197R			S	S	S
Cryptic_atpbe-pepQ		0.06			G197R			S	S	S
Cryptic_atpbe-pepQ		0.06			G197R			S	S	S
Cryptic_atpbe-pepQ		0.06			G197R			S	S	S
Cryptic_atpbe-pepQ		0.03			G197R			S	S	S
Cryptic_atpbe-pepQ		0.12			V45L			S	S	S
Cryptic_atpbe-pepQ		0.06			V45L			S	S	S
Cryptic_atpbe-pepQ		0.12			V45L			S	S	S
Cryptic_atpbe-pepQ		0.06			G197R			S	S	S
Cryptic_atpbe-pepQ		0.06			G197R			S	S	S
Cryptic_atpbe-pepQ		0.06			V45L			S	S	S
Cryptic_atpbe-pepQ		0.12			V45L			S	S	S
Cryptic_atpbe-pepQ		0.06			G197R			S	S	S
Cryptic_atpbe-pepQ		0.06			G197R			S	S	S
Cryptic_atpbe-pepQ		0.12			G197R			S	S	S
Cryptic_atpbe-pepQ		0.06			G197R			S	S	S
Cryptic_atpbe-pepQ		0.06			G197R			S	S	S
Cryptic_atpbe-pepQ		0.06			G197R			S	S	S
Cryptic_atpbe-pepQ		0.06			G197R			S	S	S
Cryptic_atpbe-pepQ		0.25			G197R			I	R	S
Cryptic_atpbe-pepQ		0.12			G197R			S	S	S
Cryptic_atpbe-pepQ		0.12			G197R			S	S	S
Cryptic_atpbe-pepQ		0.06			G197R			S	S	S
Cryptic_atpbe-pepQ		0.06			G197R			S	S	S
Cryptic_atpbe-pepQ		0.06			G197R			S	S	S
Cryptic_atpbe-pepQ		0.06			V45L			S	S	S
Cryptic_atpbe-pepQ		0.03			G197R			S	S	S
Cryptic_atpbe-pepQ		0.06			P69L			S	S	S
Cryptic_atpbe-pepQ		0.015			P69L			S	S	S
Cryptic_atpbe-pepQ		0.06			R7Q			S	S	S
Cryptic_atpbe-pepQ		0.06			P69L			S	S	S
Cryptic_atpbe-pepQ		0.06			V1M			S	S	S
Cryptic_atpbe-pepQ		0.12			P69L			S	S	S
Cryptic_atpbe-pepQ		0.015			P69L			S	S	S
Cryptic_atpbe-pepQ		0.03			P69L			S	S	S
Cryptic_atpbe-pepQ		0.015			A16G			S	S	S
Cryptic_atpbe-pepQ		0.03			P69L			S	S	S
Cryptic_atpbe-pepQ		0.06			S99R			S	S	S
Cryptic_atpbe-pepQ		0.015			F46L			S	S	S
Cryptic_atpbe-pepQ		0.06			R7Q			S	S	S
Cryptic_atpbe-pepQ		0.015			P69L			S	S	S
Cryptic_atpbe-pepQ		0.015			P69L			S	S	S
Cryptic_atpbe-pepQ		0.03			P266S			S	S	S
Cryptic_atpbe-pepQ		0.06			P165Q			S	S	S
Cryptic_atpbe-pepQ		0.06			R7Q			S	S	S
Cryptic_atpbe-pepQ		0.03			P69L			S	S	S
Cryptic_atpbe-pepQ		0.015			T354A			S	S	S
Cryptic_atpbe-pepQ		0.015			A242T			S	S	S
Cryptic_atpbe-pepQ		0.03			A153G			S	S	S
Cryptic_atpbe-pepQ		0.03			P69L			S	S	S
Cryptic_atpbe-pepQ		0.03			D108N			S	S	S
Cryptic_atpbe-pepQ		0.03			A263V			S	S	S
Cryptic_atpbe-pepQ		0.06			M180V			S	S	S
Cryptic_atpbe-pepQ		0.12			V45L			S	S	S
Cryptic_atpbe-pepQ		0.12			I193T			S	S	S
Cryptic_atpbe-pepQ		0.03			K367N			S	S	S
Cryptic_atpbe-pepQ		0.12			I193T			S	S	S
Cryptic_atpbe-pepQ		0.015			R170W			S	S	S
Cryptic_atpbe-pepQ		0.03			A227D			S	S	S
Cryptic_atpbe-pepQ		0.03			I193T			S	S	S
Cryptic_atpbe-pepQ		0.12			I193T			S	S	S
Cryptic_atpbe-pepQ		0.06			G41D			S	S	S
Cryptic_atpbe-pepQ		0.12			R7Q			S	S	S
Cryptic_atpbe-pepQ		0.06			V104L			S	S	S
Cryptic_atpbe-pepQ		0.03			V104L			S	S	S
Cryptic_atpbe-pepQ		0.03			P69L			S	S	S
Cryptic_atpbe-pepQ		0.25			G112D			I	R	S
Cryptic_atpbe-pepQ		0.12			R7Q			S	S	S
Cryptic_atpbe-pepQ		0.015			Q5R			S	S	S
Cryptic_atpbe-pepQ		0.03			P69L			S	S	S
Cryptic_atpbe-pepQ		0.015			P69L			S	S	S
Cryptic_atpbe-pepQ		0.06			g-5a			S	S	S
Cryptic_atpbe-pepQ		0.06			R7Q			S	S	S
Cryptic_atpbe-pepQ		0.03			L179P			S	S	S
Cryptic_atpbe-pepQ		0.03			M180V			S	S	S
Cryptic_atpbe-pepQ		0.03			D26G			S	S	S
Cryptic_atpbe-pepQ		0.06			R7Q			S	S	S
Cryptic_atpbe-pepQ		0.12			D20G			S	S	S
Cryptic_atpbe-pepQ		0.06			V104L			S	S	S
Cryptic_atpbe-pepQ		0.12			R7Q			S	S	S
Cryptic_atpbe-pepQ		0.06			A370V			S	S	S
Cryptic_atpbe-pepQ		0.06			D26A			S	S	S
Cryptic_atpbe-pepQ		0.25			818_indel			I	R	S
Cryptic_atpbe-pepQ		0.12			D26A			S	S	S
Cryptic_atpbe-pepQ		0.06			A370V			S	S	S
Cryptic_atpbe-pepQ		0.06			G85C			S	S	S
Cryptic_atpbe-pepQ		0.06			V298I			S	S	S
Cryptic_atpbe-pepQ		0.06			N118D			S	S	S
Cryptic_atpbe-pepQ		1			818_indel			R	R	R
Cryptic_atpbe-pepQ		0.06			S66L			S	S	S
Cryptic_atpbe-pepQ		0.06			K94N			S	S	S
Cryptic_atpbe-pepQ		0.03			I24T			S	S	S
Cryptic_atpbe-pepQ		0.06			g-17t			S	S	S
Cryptic_atpbe-pepQ		0.12			694_indel			S	S	S
Cryptic_atpbe-pepQ		0.25			299_indel			I	R	S
Cryptic_atpbe-pepQ		0.12			V298I			S	S	S
Cryptic_atpbe-pepQ		0.12				A62T		S	S	S
Cryptic_atpbe-pepQ		0.015				V39I		S	S	S
Cryptic_atpbe-pepQ		0.015				G12S		S	S	S
Cryptic_atpbe-pepQ		0.015				T51I		S	S	S
Cryptic_atpbe-pepQ		0.03				S37A		S	S	S
Cryptic_atpbe-pepQ		2				E61D		R	R	R
Cryptic_atpbe-pepQ		0.06				A18S		S	S	S
Cryptic_atpbe-pepQ		0.015				t-41c		S	S	S
Cryptic_atpbe-pepQ		0.12				E61D		S	S	S
Cryptic_atpbe-pepQ		0.25				E61D		I	R	S
Cryptic_atpbe-pepQ		0.06				A45V		S	S	S
Villelas 2017			0.0074	192_indel				S	S	S
Villelas 2017			0.004	192_indel				S	S	S
Villelas 2017			1	198_indel				R	R	R
Villelas 2017			0.5	198_indel				R	R	R
Villelas 2017			0.25	198_indel				I	R	S
Villelas 2017			0.25	224_indel				I	R	S
Villelas 2017			0.06	226_indel				S	S	S
Villelas 2017			1	274_indel				R	R	R
Villelas 2017			0.5	334_indel				R	R	R
Villelas 2017			0.06	A101T				S	S	S
Villelas 2017			0.5	A59V				R	R	R
Villelas 2017			0.5	A62V				R	R	R
Villelas 2017			0.12	A86T				S	S	S
Villelas 2017			0.03	D15G				S	S	S
Villelas 2017			0.12	D88G				S	S	S
Villelas 2017			0.12	L39S				S	S	S
Villelas 2017			0.06	R90L				S	S	S
Villelas 2017			0.06	S157G				S	S	S
Villelas 2017			0.5	S52F				R	R	R
Villelas 2017			0.12	Y42R				S	S	S
Peretokina 2020	1			L40S,T58P,192_indel				I	R	S
Peretokina 2020	0.12			29_indel				S	S	S
Peretokina 2020	0.5			L142R				S	S	S
Peretokina 2020	1			T58P,192_indel				I	R	S
Peretokina 2020	0.5			S53P,192_indel,334_indel				S	S	S
Peretokina 2020	0.25					D28N		S	S	S
Peretokina 2020	0.25			29_indel				S	S	S
Peretokina 2020	0.25			359_indel				S	S	S
Peretokina 2020	0.25			192_indel				S	S	S
Peretokina 2020	0.25			141_indel				S	S	S
Peretokina 2020	0.5			141_indel				S	S	S
Peretokina 2020	0.25			M23L,418_indel				S	S	S
Peretokina 2020	0.25			F79S,136_indel				S	S	S
Peretokina 2020	0.12			Y92D				S	S	S
Peretokina 2020	0.5			A59V				S	S	S
Peretokina 2020	16			141_indel		A63P		R	R	R
Peretokina 2020	2			G65R				R	R	R
Peretokina 2020	0.25			V85A				S	S	S
Peretokina 2020	8			L142R		A63V		R	R	R
Peretokina 2020	1			138_indel,L114P				I	R	S
Peretokina 2020	2			288_indel		A63P		R	R	R
Peretokina 2020	0.5			E113K				S	S	S
Torrea 2015	4			S63R				R	R	R
Torrea 2015	4			S63R				R	R	R
Torrea 2015	4			S63R				R	R	R
Torrea 2015	4			S63R				R	R	R
Torrea 2015	4			S63R				R	R	R
Torrea 2015	4			344_indel				R	R	R
Torrea 2015	4			344_indel				R	R	R
Torrea 2015	4			344_indel				R	R	R
Torrea 2015	4			344_indel				R	R	R
Torrea 2015	4			344_indel				R	R	R
Torrea 2015	4			R135W				R	R	R
Torrea 2015	4			R135W				R	R	R
Torrea 2015	4			Y92*				R	R	R
Torrea 2015	4			I136P				R	R	R
Torrea 2015	4			I136P				R	R	R
Torrea 2015	0.5			Y92*,V120E				S	S	S
Torrea 2015	4			344_indel				R	R	R
Torrea 2015	4			344_indel,L142P				R	R	R
Torrea 2015	4			344_indel,L142P				R	R	R
Yang 2018		0.25		I67V				I	R	S
Yang 2018		0.0625		D88G				S	S	S
Yang 2018		0.25		E21D				I	R	S
Yang 2018		0.03125		R123K				S	S	S
Yang 2018		0.125		R123K				S	S	S
Yang 2018		0.25		R123K				I	R	S
Yang 2018		0.25		R123K				I	R	S
Yang 2018		0.125		M146T				S	S	S
Yang 2018		0.25				Q42*		I	R	S
Yang 2018		1		N98D				R	R	R
Yang 2018		0.5		E21D				R	R	R
Yang 2018		1		E21D				R	R	R
Yang 2018		0.5		S31R				R	R	R
Yang 2018		1		R90C				R	R	R
Yang 2018		1		F79S				R	R	R
Yang 2018		2		T33S				R	R	R
Yang 2018		1		R123K				R	R	R
Klopper 2020	4			G121R				R	R	R
Andres 2020	2							R	R	R
Andres 2020	2							R	R	R
Andres 2020	2							R	R	R
Ismail 2018	2		0.25					R	R	R
Ismail 2018	2		0.5					R	R	R
Liu 2021			0.25					I	R	S
Liu 2021			0.25					I	R	S
Liu 2021			0.25					I	R	S
Liu 2021			0.5					R	R	R
Liu 2021			0.25					I	R	S
Veziris 2017			0.5					R	R	R
Cryptic_IR_WT		0.25						I	R	S
Cryptic_IR_WT		0.25						I	R	S
Cryptic_IR_WT		2						R	R	R
Cryptic_IR_WT		2						R	R	R
Cryptic_IR_WT		2						R	R	R
Cryptic_IR_WT		0.25						I	R	S
Cryptic_IR_WT		0.25						I	R	S
Cryptic_IR_WT		0.25						I	R	S
Cryptic_IR_WT		0.25						I	R	S
Cryptic_IR_WT		0.25						I	R	S
Cryptic_IR_WT		0.25						I	R	S
Cryptic_IR_WT		0.25						I	R	S
Cryptic_IR_WT		0.5						R	R	R
Cryptic_IR_WT		0.25						I	R	S
Cryptic_IR_WT		0.5						R	R	R
Cryptic_IR_WT		0.25						I	R	S
Cryptic_IR_WT		0.25						I	R	S
Cryptic_IR_WT		0.5						R	R	R
Cryptic_IR_WT		0.25						I	R	S
Cryptic_IR_WT		0.25						I	R	S
Cryptic_IR_WT		0.25						I	R	S
Cryptic_IR_WT		0.25						I	R	S
Cryptic_IR_WT		0.5						R	R	R
Cryptic_IR_WT		0.25						I	R	S
Cryptic_IR_WT		0.25						I	R	S
Cryptic_IR_WT		0.25						I	R	S
Cryptic_IR_WT		0.25						I	R	S
Cryptic_IR_WT		1						R	R	R
Cryptic_IR_WT		2						R	R	R
Cryptic_IR_WT		2						R	R	R
Cryptic_IR_WT		2						R	R	R
Cryptic_IR_WT		0.25						I	R	S
Cryptic_IR_WT		0.5						R	R	R
Cryptic_IR_WT		0.25						I	R	S
Cryptic_IR_WT		0.5						R	R	R
Cryptic_IR_WT		0.25						I	R	S
Cryptic_IR_WT		1						R	R	R
Cryptic_IR_WT		0.25						I	R	S
Cryptic_IR_WT		0.5						R	R	R
Cryptic_IR_WT		0.5						R	R	R
Cryptic_IR_WT		0.25						I	R	S
Cryptic_IR_WT		0.25						I	R	S
Cryptic_IR_WT		1						R	R	R
Cryptic_IR_WT		0.25						I	R	S
Cryptic_IR_WT		0.25						I	R	S
Cryptic_IR_WT		0.25						I	R	S
Cryptic_IR_WT		0.25						I	R	S
Cryptic_IR_WT		0.25						I	R	S
Cryptic_IR_WT		0.25						I	R	S
Cryptic_IR_WT		0.25						I	R	S
Cryptic_IR_WT		0.25						I	R	S
Cryptic_IR_WT		0.25						I	R	S
Cryptic_IR_WT		0.25						I	R	S
Cryptic_IR_WT		0.25						I	R	S
Cryptic_IR_WT		0.25						I	R	S
Cryptic_IR_WT		0.25						I	R	S
Cryptic_IR_WT		0.25						I	R	S
Cryptic_IR_WT		0.25						I	R	S
Cryptic_IR_WT		0.25						I	R	S
Cryptic_IR_WT		1						R	R	R
Cryptic_IR_WT		0.25						I	R	S
Cryptic_IR_WT		0.25						I	R	S
Cryptic_IR_WT		0.5						R	R	R
Cryptic_IR_WT		0.25						I	R	S
Cryptic_IR_WT		0.25						I	R	S
Cryptic_IR_WT		0.25						I	R	S
Cryptic_IR_WT		0.25						I	R	S
Cryptic_IR_WT		0.25						I	R	S
Cryptic_IR_WT		0.25						I	R	S
Cryptic_IR_WT		0.25						I	R	S
Cryptic_IR_WT		0.25						I	R	S
Cryptic_IR_WT		1						R	R	R
Cryptic_IR_WT		0.5						R	R	R
Cryptic_IR_WT		0.5						R	R	R
Cryptic_IR_WT		0.5						R	R	R
Cryptic_IR_WT		1						R	R	R
Cryptic_IR_WT		0.25						I	R	S
Cryptic_IR_WT		1						R	R	R
Cryptic_IR_WT		0.25						I	R	S
Cryptic_IR_WT		1						R	R	R
Cryptic_IR_WT		0.5						R	R	R
Cryptic_IR_WT		0.25						I	R	S
Cryptic_IR_WT		0.25						I	R	S
Cryptic_IR_WT		0.25						I	R	S
Cryptic_IR_WT		0.25						I	R	S
Cryptic_IR_WT		0.5						R	R	R
Cryptic_IR_WT		0.25						I	R	S
Cryptic_IR_WT		0.5						R	R	R
Cryptic_IR_WT		0.5						R	R	R
Cryptic_IR_WT		0.25						I	R	S
Cryptic_IR_WT		0.25						I	R	S
Cryptic_IR_WT		0.25						I	R	S
Cryptic_IR_WT		0.25						I	R	S
Cryptic_IR_WT		0.25						I	R	S
Cryptic_IR_WT		0.25						I	R	S
Cryptic_IR_WT		0.25						I	R	S
Cryptic_IR_WT		0.25						I	R	S
Cryptic_IR_WT		0.25						I	R	S
Cryptic_IR_WT		1						R	R	R
Cryptic_IR_WT		0.25						I	R	S
Cryptic_IR_WT		0.25						I	R	S
Cryptic_IR_WT		0.5						R	R	R
Cryptic_IR_WT		0.25						I	R	S
Cryptic_IR_WT		0.25						I	R	S
Cryptic_IR_WT		0.25						I	R	S
Cryptic_IR_WT		0.25						I	R	S
Cryptic_IR_WT		0.25						I	R	S
Cryptic_IR_WT		0.5						R	R	R
Cryptic_IR_WT		0.25						I	R	S
Cryptic_IR_WT		0.25						I	R	S
Cryptic_IR_WT		0.5						R	R	R
Cryptic_IR_WT		0.25						I	R	S
Cryptic_IR_WT		0.25						I	R	S
Cryptic_IR_WT		0.25						I	R	S
Cryptic_IR_WT		0.25						I	R	S
Cryptic_IR_WT		0.25						I	R	S
Cryptic_IR_WT		0.5						R	R	R
Cryptic_IR_WT		0.25						I	R	S
Cryptic_IR_WT		0.25						I	R	S
Cryptic_IR_WT		0.5						R	R	R
Cryptic_IR_WT		0.5						R	R	R
Cryptic_IR_WT		0.25						I	R	S
Cryptic_IR_WT		0.5						R	R	R
Cryptic_IR_WT		1						R	R	R
Cryptic_IR_WT		0.25						I	R	S
Cryptic_IR_WT		0.25						I	R	S
Cryptic_IR_WT		0.25						I	R	S
Cryptic_IR_WT		0.5						R	R	R
Cryptic_IR_WT		0.5						R	R	R
Cryptic_IR_WT		0.25						I	R	S
Cryptic_IR_WT		0.25						I	R	S
Cryptic_IR_WT		0.25						I	R	S
Cryptic_IR_WT		0.25						I	R	S
Cryptic_IR_WT		0.25						I	R	S
Cryptic_IR_WT		0.5						R	R	R
Cryptic_IR_WT		0.25						I	R	S
Cryptic_IR_WT		1						R	R	R
Cryptic_IR_WT		0.25						I	R	S
Cryptic_IR_WT		0.5						R	R	R
Cryptic_IR_WT		0.25						I	R	S
Cryptic_IR_WT		0.25						I	R	S
Cryptic_IR_WT		0.25						I	R	S
Cryptic_IR_WT		0.25						I	R	S
Cryptic_IR_WT		0.5						R	R	R
Cryptic_IR_WT		0.25						I	R	S
Cryptic_IR_WT		0.25						I	R	S
Cryptic_IR_WT		0.25						I	R	S
Cryptic_IR_WT		0.25						I	R	S
Cryptic_IR_WT		0.25						I	R	S
Cryptic_IR_WT		0.5						R	R	R
Cryptic_IR_WT		2						R	R	R
Cryptic_IR_WT		0.25						I	R	S
Cryptic_IR_WT		0.25						I	R	S
Cryptic_IR_WT		0.25						I	R	S
Cryptic_IR_WT		0.25						I	R	S
Cryptic_IR_WT		2						R	R	R
Cryptic_IR_WT		0.25						I	R	S
Cryptic_IR_WT		0.25						I	R	S
Cryptic_IR_WT		0.25						I	R	S
Cryptic_IR_WT		0.25						I	R	S
Cryptic_IR_WT		0.25						I	R	S
Cryptic_IR_WT		0.25						I	R	S
Cryptic_IR_WT		0.25						I	R	S
Cryptic_IR_WT		0.25						I	R	S
Cryptic_IR_WT		0.25						I	R	S
Cryptic_IR_WT		0.5						R	R	R
Cryptic_IR_WT		0.25						I	R	S
Cryptic_IR_WT		0.25						I	R	S
Cryptic_IR_WT		0.25						I	R	S
Cryptic_IR_WT		0.5						R	R	R
Cryptic_IR_WT		0.25						I	R	S
Cryptic_IR_WT		0.25						I	R	S
Cryptic_IR_WT		0.25						I	R	S
Cryptic_IR_WT		0.25						I	R	S
Cryptic_IR_WT		0.25						I	R	S
Cryptic_IR_WT		0.25						I	R	S
Cryptic_IR_WT		0.25						I	R	S
Cryptic_IR_WT		0.25						I	R	S
Cryptic_IR_WT		0.25						I	R	S
Cryptic_IR_WT		1						R	R	R
Cryptic_IR_WT		0.25						I	R	S
Cryptic_IR_WT		0.25						I	R	S
Cryptic_IR_WT		0.25						I	R	S
Cryptic_IR_WT		0.25						I	R	S
Cryptic_IR_WT		0.25						I	R	S
Cryptic_IR_WT		0.25						I	R	S
Cryptic_IR_WT		0.25						I	R	S
Cryptic_IR_WT		0.25						I	R	S
Cryptic_IR_WT		0.25						I	R	S
Cryptic_IR_WT		0.25						I	R	S
Cryptic_IR_WT		0.5						R	R	R
Cryptic_IR_WT		1						R	R	R
Cryptic_IR_WT		1						R	R	R
Cryptic_IR_WT		0.5						R	R	R
Cryptic_IR_WT		1						R	R	R
Cryptic_IR_WT		1						R	R	R
Cryptic_IR_WT		1						R	R	R
Cryptic_IR_WT		0.25						I	R	S
Cryptic_IR_WT		1						R	R	R
Cryptic_IR_WT		1						R	R	R
Cryptic_IR_WT		0.25						I	R	S
Cryptic_IR_WT		0.25						I	R	S
Cryptic_IR_WT		1						R	R	R
Cryptic_IR_WT		1						R	R	R
Cryptic_IR_WT		1						R	R	R
Cryptic_IR_WT		1						R	R	R
Cryptic_IR_WT		1						R	R	R
Cryptic_IR_WT		1						R	R	R
Cryptic_IR_WT		0.25						I	R	S
Cryptic_IR_WT		0.25						I	R	S
Cryptic_IR_WT		1						R	R	R
Cryptic_IR_WT		0.5						R	R	R
Cryptic_IR_WT		0.5						R	R	R
Cryptic_IR_WT		0.25						I	R	S
Cryptic_IR_WT		0.25						I	R	S
Cryptic_IR_WT		0.25						I	R	S
Cryptic_IR_WT		2						R	R	R
Cryptic_IR_WT		0.25						I	R	S
Cryptic_IR_WT		0.25						I	R	S
Cryptic_IR_WT		0.25						I	R	S
Cryptic_IR_WT		0.25						I	R	S
Cryptic_IR_WT		0.25						I	R	S
Cryptic_IR_WT		0.25						I	R	S
Cryptic_IR_WT		0.25						I	R	S
Cryptic_IR_WT		0.25						I	R	S
Cryptic_IR_WT		0.25						I	R	S
Cryptic_IR_WT		0.25						I	R	S
Wu 2021			0.25					I	R	S
Wu 2021			0.25					I	R	S
Wu 2021			0.25					I	R	S
Wu 2021			0.25					I	R	S
Wu 2021			0.25					I	R	S
Wu 2021			0.25					I	R	S
Wu 2021			0.25					I	R	S
Wu 2021			0.25					I	R	S
Wu 2021			0.25					I	R	S
Wu 2021			0.25					I	R	S
Wu 2021			0.25					I	R	S
Wu 2021			0.25					I	R	S
Saeed 2022		0.5						R	R	R
Saeed 2022		0.5						R	R	R
Saeed 2022		0.5						R	R	R
Saeed 2022		0.5						R	R	R
Saeed 2022		0.25						I	R	S
Saeed 2022		0.25						I	R	S
Saeed 2022		0.25						I	R	S
Saeed 2022		0.25						I	R	S
Saeed 2022		0.25						I	R	S
Saeed 2022		0.25						I	R	S
Villelas 2017			0.25					I	R	S
Villelas 2017			0.25					I	R	S
Peretokina 2020	1							I	R	S
Torrea 2015	4							R	R	R
Yang 2018		0.25						I	R	S
Yang 2018		0.25						I	R	S
Yang 2018		0.25						I	R	S
Yang 2018		0.25						I	R	S
Yang 2018		0.25						I	R	S
Yang 2018		0.25						I	R	S
Yang 2018		0.25						I	R	S
Yang 2018		0.25						I	R	S
Yang 2018		0.25						I	R	S
Yang 2018		0.25						I	R	S
Yang 2018		0.25						I	R	S
Yang 2018		0.25						I	R	S
Yang 2018		0.25						I	R	S
Yang 2018		0.5						R	R	R
Yang 2018		2						R	R	R
Cryptic_S_WT		0.06						S	S	S		site.02.subj.0002.lab.2014222005.iso.1
Cryptic_S_WT		0.06						S	S	S		site.02.subj.0004.lab.2014222010.iso.1
Cryptic_S_WT		0.03						S	S	S		site.02.subj.0005.lab.2014222011.iso.1
Cryptic_S_WT		0.06						S	S	S		site.02.subj.0007.lab.2014222016.iso.1
Cryptic_S_WT		0.06						S	S	S		site.02.subj.0008.lab.2014222017.iso.1
Cryptic_S_WT		0.06						S	S	S		site.02.subj.0009.lab.2014222037.iso.1
Cryptic_S_WT		0.06						S	S	S		site.02.subj.0010.lab.2014222040.iso.1
Cryptic_S_WT		0.06						S	S	S		site.02.subj.0011.lab.2014222046.iso.1
Cryptic_S_WT		0.06						S	S	S		site.02.subj.0013.lab.2014222055.iso.1
Cryptic_S_WT		0.03						S	S	S		site.02.subj.0015.lab.2014231003.iso.1
Cryptic_S_WT		0.03						S	S	S		site.02.subj.0016.lab.2014231005.iso.1
Cryptic_S_WT		0.06						S	S	S		site.02.subj.0017.lab.2014231009.iso.1
Cryptic_S_WT		0.06						S	S	S		site.02.subj.0018.lab.2014231011.iso.1
Cryptic_S_WT		0.03						S	S	S		site.02.subj.0019.lab.2014231015.iso.1
Cryptic_S_WT		0.06						S	S	S		site.02.subj.0020.lab.2014231019.iso.1
Cryptic_S_WT		0.03						S	S	S		site.02.subj.0021.lab.2014232001.iso.1
Cryptic_S_WT		0.06						S	S	S		site.02.subj.0022.lab.2014232005.iso.1
Cryptic_S_WT		0.06						S	S	S		site.02.subj.0023.lab.2014232007.iso.1
Cryptic_S_WT		0.06						S	S	S		site.02.subj.0024.lab.2014232009.iso.1
Cryptic_S_WT		0.06						S	S	S		site.02.subj.0025.lab.2014232010.iso.1
Cryptic_S_WT		0.06						S	S	S		site.02.subj.0026.lab.2014233007.iso.1
Cryptic_S_WT		0.03						S	S	S		site.02.subj.0027.lab.2014233008.iso.1
Cryptic_S_WT		0.06						S	S	S		site.02.subj.0028.lab.2014233011.iso.1
Cryptic_S_WT		0.03						S	S	S		site.02.subj.0029.lab.2014233012.iso.1
Cryptic_S_WT		0.06						S	S	S		site.02.subj.0030.lab.2014234014.iso.1
Cryptic_S_WT		0.06						S	S	S		site.02.subj.0031.lab.2014234024.iso.1
Cryptic_S_WT		0.03						S	S	S		site.02.subj.0032.lab.2014234059.iso.1
Cryptic_S_WT		0.03						S	S	S		site.02.subj.0033.lab.2014235050.iso.1
Cryptic_S_WT		0.06						S	S	S		site.02.subj.0034.lab.2014221009.iso.1
Cryptic_S_WT		0.06						S	S	S		site.02.subj.0035.lab.2014221019.iso.1
Cryptic_S_WT		0.015						S	S	S		site.02.subj.0036.lab.2014222006.iso.1
Cryptic_S_WT		0.06						S	S	S		site.02.subj.0037.lab.2014251029.iso.1
Cryptic_S_WT		0.06						S	S	S		site.02.subj.0038.lab.2015235078.iso.1
Cryptic_S_WT		0.06						S	S	S		site.02.subj.0039.lab.2015235174.iso.1
Cryptic_S_WT		0.06						S	S	S		site.02.subj.0040.lab.2015235180.iso.1
Cryptic_S_WT		0.06						S	S	S		site.02.subj.0041.lab.2015235168.iso.1
Cryptic_S_WT		0.06						S	S	S		site.02.subj.0042.lab.2015231006.iso.1
Cryptic_S_WT		0.06						S	S	S		site.02.subj.0043.lab.2015231007.iso.1
Cryptic_S_WT		0.03						S	S	S		site.02.subj.0044.lab.2015231009.iso.1
Cryptic_S_WT		0.06						S	S	S		site.02.subj.0045.lab.2015231012.iso.1
Cryptic_S_WT		0.06						S	S	S		site.02.subj.0046.lab.2015231016.iso.1
Cryptic_S_WT		0.03						S	S	S		site.02.subj.0047.lab.2015231017.iso.1
Cryptic_S_WT		0.06						S	S	S		site.02.subj.0048.lab.2015232018.iso.1
Cryptic_S_WT		0.03						S	S	S		site.02.subj.0049.lab.2015232027.iso.1
Cryptic_S_WT		0.06						S	S	S		site.02.subj.0050.lab.2015232028.iso.1
Cryptic_S_WT		0.06						S	S	S		site.02.subj.0051.lab.22A001.iso.1
Cryptic_S_WT		0.06						S	S	S		site.02.subj.0052.lab.22A002.iso.1
Cryptic_S_WT		0.03						S	S	S		site.02.subj.0053.lab.22A003.iso.1
Cryptic_S_WT		0.06						S	S	S		site.02.subj.0054.lab.22A004.iso.1
Cryptic_S_WT		0.03						S	S	S		site.02.subj.0055.lab.22A005.iso.1
Cryptic_S_WT		0.06						S	S	S		site.02.subj.0056.lab.22A006.iso.1
Cryptic_S_WT		0.06						S	S	S		site.02.subj.0057.lab.22A007.iso.1
Cryptic_S_WT		0.06						S	S	S		site.02.subj.0058.lab.22A008.iso.1
Cryptic_S_WT		0.06						S	S	S		site.02.subj.0059.lab.22A009.iso.1
Cryptic_S_WT		0.06						S	S	S		site.02.subj.0061.lab.22A011.iso.1
Cryptic_S_WT		0.06						S	S	S		site.02.subj.0062.lab.22A012.iso.1
Cryptic_S_WT		0.03						S	S	S		site.02.subj.0063.lab.22A013.iso.1
Cryptic_S_WT		0.06						S	S	S		site.02.subj.0064.lab.22A014.iso.1
Cryptic_S_WT		0.06						S	S	S		site.02.subj.0065.lab.22A015.iso.1
Cryptic_S_WT		0.06						S	S	S		site.02.subj.0066.lab.22A016.iso.1
Cryptic_S_WT		0.06						S	S	S		site.02.subj.0067.lab.22A017.iso.1
Cryptic_S_WT		0.06						S	S	S		site.02.subj.0068.lab.22A018.iso.1
Cryptic_S_WT		0.06						S	S	S		site.02.subj.0069.lab.22A019.iso.1
Cryptic_S_WT		0.03						S	S	S		site.02.subj.0070.lab.22A021.iso.1
Cryptic_S_WT		0.06						S	S	S		site.02.subj.0071.lab.22A022.iso.1
Cryptic_S_WT		0.06						S	S	S		site.02.subj.0072.lab.22A023.iso.1
Cryptic_S_WT		0.06						S	S	S		site.02.subj.0073.lab.22A025.iso.1
Cryptic_S_WT		0.03						S	S	S		site.02.subj.0074.lab.22A026.iso.1
Cryptic_S_WT		0.06						S	S	S		site.02.subj.0075.lab.22A027.iso.1
Cryptic_S_WT		0.015						S	S	S		site.02.subj.0076.lab.22A028.iso.1
Cryptic_S_WT		0.015						S	S	S		site.02.subj.0077.lab.22A029.iso.1
Cryptic_S_WT		0.06						S	S	S		site.02.subj.0078.lab.22A030.iso.1
Cryptic_S_WT		0.03						S	S	S		site.02.subj.0079.lab.22A031.iso.1
Cryptic_S_WT		0.03						S	S	S		site.02.subj.0080.lab.22A020.iso.1
Cryptic_S_WT		0.06						S	S	S		site.02.subj.0081.lab.22A032.iso.1
Cryptic_S_WT		0.06						S	S	S		site.02.subj.0082.lab.22A033.iso.1
Cryptic_S_WT		0.06						S	S	S		site.02.subj.0083.lab.22A034.iso.1
Cryptic_S_WT		0.06						S	S	S		site.02.subj.0084.lab.22A035.iso.1
Cryptic_S_WT		0.03						S	S	S		site.02.subj.0085.lab.22A036.iso.1
Cryptic_S_WT		0.03						S	S	S		site.02.subj.0086.lab.22A038.iso.1
Cryptic_S_WT		0.06						S	S	S		site.02.subj.0087.lab.22A039.iso.1
Cryptic_S_WT		0.06						S	S	S		site.02.subj.0088.lab.22A040.iso.1
Cryptic_S_WT		0.06						S	S	S		site.02.subj.0089.lab.22A041.iso.1
Cryptic_S_WT		0.06						S	S	S		site.02.subj.0090.lab.22A042.iso.1
Cryptic_S_WT		0.03						S	S	S		site.02.subj.0091.lab.22A043.iso.1
Cryptic_S_WT		0.03						S	S	S		site.02.subj.0092.lab.22A044.iso.1
Cryptic_S_WT		0.06						S	S	S		site.02.subj.0093.lab.22A045.iso.1
Cryptic_S_WT		0.06						S	S	S		site.02.subj.0094.lab.22A046.iso.1
Cryptic_S_WT		0.06						S	S	S		site.02.subj.0095.lab.22A047.iso.1
Cryptic_S_WT		0.03						S	S	S		site.02.subj.0097.lab.22A049.iso.1
Cryptic_S_WT		0.06						S	S	S		site.02.subj.0099.lab.22A051.iso.1
Cryptic_S_WT		0.03						S	S	S		site.02.subj.0100.lab.22A052.iso.1
Cryptic_S_WT		0.06						S	S	S		site.02.subj.0101.lab.22A054.iso.1
Cryptic_S_WT		0.12						S	S	S		site.02.subj.0102.lab.22A055.iso.1
Cryptic_S_WT		0.06						S	S	S		site.02.subj.0103.lab.22A056.iso.1
Cryptic_S_WT		0.03						S	S	S		site.02.subj.0104.lab.22A057.iso.1
Cryptic_S_WT		0.06						S	S	S		site.02.subj.0105.lab.22A058.iso.1
Cryptic_S_WT		0.03						S	S	S		site.02.subj.0106.lab.22A060.iso.1
Cryptic_S_WT		0.06						S	S	S		site.02.subj.0107.lab.22A061.iso.1
Cryptic_S_WT		0.03						S	S	S		site.02.subj.0109.lab.22A063.iso.1
Cryptic_S_WT		0.015						S	S	S		site.02.subj.0110.lab.22A064.iso.1
Cryptic_S_WT		0.06						S	S	S		site.02.subj.0111.lab.22A065.iso.1
Cryptic_S_WT		0.06						S	S	S		site.02.subj.0112.lab.22A066.iso.1
Cryptic_S_WT		0.12						S	S	S		site.02.subj.0113.lab.22A067.iso.1
Cryptic_S_WT		0.06						S	S	S		site.02.subj.0114.lab.22A068.iso.1
Cryptic_S_WT		0.06						S	S	S		site.02.subj.0115.lab.22A069.iso.1
Cryptic_S_WT		0.06						S	S	S		site.02.subj.0116.lab.22A070.iso.1
Cryptic_S_WT		0.06						S	S	S		site.02.subj.0117.lab.22A071.iso.1
Cryptic_S_WT		0.06						S	S	S		site.02.subj.0118.lab.22A072.iso.1
Cryptic_S_WT		0.12						S	S	S		site.02.subj.0119.lab.22A073.iso.1
Cryptic_S_WT		0.06						S	S	S		site.02.subj.0120.lab.22A074.iso.1
Cryptic_S_WT		0.06						S	S	S		site.02.subj.0121.lab.22A075.iso.1
Cryptic_S_WT		0.12						S	S	S		site.02.subj.0123.lab.22A077.iso.1
Cryptic_S_WT		0.06						S	S	S		site.02.subj.0124.lab.22A078.iso.1
Cryptic_S_WT		0.03						S	S	S		site.02.subj.0127.lab.22A082.iso.1
Cryptic_S_WT		0.015						S	S	S		site.02.subj.0129.lab.22A084.iso.1
Cryptic_S_WT		0.06						S	S	S		site.02.subj.0130.lab.22A085.iso.1
Cryptic_S_WT		0.06						S	S	S		site.02.subj.0131.lab.22A086.iso.1
Cryptic_S_WT		0.06						S	S	S		site.02.subj.0132.lab.22A087.iso.1
Cryptic_S_WT		0.06						S	S	S		site.02.subj.0133.lab.22A088.iso.1
Cryptic_S_WT		0.015						S	S	S		site.02.subj.0134.lab.22A089.iso.1
Cryptic_S_WT		0.03						S	S	S		site.02.subj.0135.lab.22A090.iso.1
Cryptic_S_WT		0.06						S	S	S		site.02.subj.0136.lab.22A091.iso.1
Cryptic_S_WT		0.06						S	S	S		site.02.subj.0137.lab.22A093.iso.1
Cryptic_S_WT		0.06						S	S	S		site.02.subj.0138.lab.22A094.iso.1
Cryptic_S_WT		0.03						S	S	S		site.02.subj.0139.lab.22A095.iso.1
Cryptic_S_WT		0.06						S	S	S		site.02.subj.0140.lab.22A096.iso.1
Cryptic_S_WT		0.03						S	S	S		site.02.subj.0142.lab.2013232136.iso.1
Cryptic_S_WT		0.06						S	S	S		site.02.subj.0143.lab.2013232134.iso.1
Cryptic_S_WT		0.03						S	S	S		site.02.subj.0144.lab.2013232128.iso.1
Cryptic_S_WT		0.03						S	S	S		site.02.subj.0145.lab.2013232124.iso.1
Cryptic_S_WT		0.03						S	S	S		site.02.subj.0146.lab.2013232121.iso.1
Cryptic_S_WT		0.06						S	S	S		site.02.subj.0147.lab.2013232118.iso.1
Cryptic_S_WT		0.06						S	S	S		site.02.subj.0148.lab.2013232067.iso.1
Cryptic_S_WT		0.03						S	S	S		site.02.subj.0149.lab.2013232062.iso.1
Cryptic_S_WT		0.03						S	S	S		site.02.subj.0150.lab.2013232061.iso.1
Cryptic_S_WT		0.03						S	S	S		site.02.subj.0151.lab.2013232055.iso.1
Cryptic_S_WT		0.03						S	S	S		site.02.subj.0152.lab.2013232054.iso.1
Cryptic_S_WT		0.06						S	S	S		site.02.subj.0153.lab.2013232053.iso.1
Cryptic_S_WT		0.03						S	S	S		site.02.subj.0155.lab.2013232045.iso.1
Cryptic_S_WT		0.03						S	S	S		site.02.subj.0156.lab.2013232044.iso.1
Cryptic_S_WT		0.03						S	S	S		site.02.subj.0157.lab.2013232029.iso.1
Cryptic_S_WT		0.03						S	S	S		site.02.subj.0158.lab.2013232028.iso.1
Cryptic_S_WT		0.03						S	S	S		site.02.subj.0160.lab.2013232023.iso.1
Cryptic_S_WT		0.03						S	S	S		site.02.subj.0162.lab.2013232019.iso.1
Cryptic_S_WT		0.06						S	S	S		site.02.subj.0163.lab.2013232018.iso.1
Cryptic_S_WT		0.06						S	S	S		site.02.subj.0164.lab.2013232013.iso.1
Cryptic_S_WT		0.03						S	S	S		site.02.subj.0165.lab.2013232011.iso.1
Cryptic_S_WT		0.06						S	S	S		site.02.subj.0166.lab.2013232010.iso.1
Cryptic_S_WT		0.03						S	S	S		site.02.subj.0167.lab.2013232005.iso.1
Cryptic_S_WT		0.12						S	S	S		site.02.subj.0168.lab.2013232003.iso.1
Cryptic_S_WT		0.06						S	S	S		site.02.subj.0169.lab.2013232002.iso.1
Cryptic_S_WT		0.12						S	S	S		site.02.subj.0170.lab.2013232001.iso.1
Cryptic_S_WT		0.03						S	S	S		site.02.subj.0171.lab.2013231104.iso.1
Cryptic_S_WT		0.06						S	S	S		site.02.subj.0172.lab.2013231099.iso.1
Cryptic_S_WT		0.03						S	S	S		site.02.subj.0173.lab.2013231098.iso.1
Cryptic_S_WT		0.03						S	S	S		site.02.subj.0174.lab.2013231094.iso.1
Cryptic_S_WT		0.03						S	S	S		site.02.subj.0175.lab.2013231090.iso.1
Cryptic_S_WT		0.06						S	S	S		site.02.subj.0176.lab.2013231083.iso.1
Cryptic_S_WT		0.03						S	S	S		site.02.subj.0177.lab.2013231075.iso.1
Cryptic_S_WT		0.06						S	S	S		site.02.subj.0178.lab.2013231063.iso.1
Cryptic_S_WT		0.03						S	S	S		site.02.subj.0179.lab.2013231058.iso.1
Cryptic_S_WT		0.03						S	S	S		site.02.subj.0180.lab.2013231057.iso.1
Cryptic_S_WT		0.06						S	S	S		site.02.subj.0181.lab.2013231055.iso.1
Cryptic_S_WT		0.03						S	S	S		site.02.subj.0182.lab.2013222341.iso.1
Cryptic_S_WT		0.06						S	S	S		site.02.subj.0183.lab.2013222280.iso.1
Cryptic_S_WT		0.06						S	S	S		site.02.subj.0184.lab.2013222270.iso.1
Cryptic_S_WT		0.03						S	S	S		site.02.subj.0185.lab.2013222238.iso.1
Cryptic_S_WT		0.03						S	S	S		site.02.subj.0186.lab.2013222215.iso.1
Cryptic_S_WT		0.03						S	S	S		site.02.subj.0187.lab.2013222155.iso.1
Cryptic_S_WT		0.03						S	S	S		site.02.subj.0188.lab.2013222133.iso.1
Cryptic_S_WT		0.03						S	S	S		site.02.subj.0189.lab.2013222096.iso.1
Cryptic_S_WT		0.06						S	S	S		site.02.subj.0190.lab.2013222078.iso.1
Cryptic_S_WT		0.06						S	S	S		site.02.subj.0192.lab.2013221395.iso.1
Cryptic_S_WT		0.03						S	S	S		site.02.subj.0193.lab.2013221353.iso.1
Cryptic_S_WT		0.06						S	S	S		site.02.subj.0194.lab.2013221351.iso.1
Cryptic_S_WT		0.03						S	S	S		site.02.subj.0195.lab.2013221348.iso.1
Cryptic_S_WT		0.03						S	S	S		site.02.subj.0196.lab.2013221243.iso.1
Cryptic_S_WT		0.06						S	S	S		site.02.subj.0197.lab.2013221241.iso.1
Cryptic_S_WT		0.03						S	S	S		site.02.subj.0199.lab.2013221219.iso.1
Cryptic_S_WT		0.03						S	S	S		site.02.subj.0200.lab.2013221211.iso.1
Cryptic_S_WT		0.03						S	S	S		site.02.subj.0201.lab.2013221209.iso.1
Cryptic_S_WT		0.03						S	S	S		site.02.subj.0202.lab.2013221188.iso.1
Cryptic_S_WT		0.03						S	S	S		site.02.subj.0203.lab.2013221187.iso.1
Cryptic_S_WT		0.06						S	S	S		site.02.subj.0204.lab.2013221178.iso.1
Cryptic_S_WT		0.03						S	S	S		site.02.subj.0205.lab.2013221173.iso.1
Cryptic_S_WT		0.06						S	S	S		site.02.subj.0206.lab.2013221166.iso.1
Cryptic_S_WT		0.06						S	S	S		site.02.subj.0207.lab.2013221161.iso.1
Cryptic_S_WT		0.06						S	S	S		site.02.subj.0208.lab.2013221157.iso.1
Cryptic_S_WT		0.03						S	S	S		site.02.subj.0209.lab.2013221153.iso.1
Cryptic_S_WT		0.015						S	S	S		site.02.subj.0210.lab.2013221151.iso.1
Cryptic_S_WT		0.03						S	S	S		site.02.subj.0211.lab.2013221149.iso.1
Cryptic_S_WT		0.06						S	S	S		site.02.subj.0212.lab.2013221142.iso.1
Cryptic_S_WT		0.03						S	S	S		site.02.subj.0213.lab.2013221136.iso.1
Cryptic_S_WT		0.06						S	S	S		site.02.subj.0214.lab.2013221123.iso.1
Cryptic_S_WT		0.03						S	S	S		site.02.subj.0215.lab.2013221122.iso.1
Cryptic_S_WT		0.06						S	S	S		site.02.subj.0216.lab.2013221117.iso.1
Cryptic_S_WT		0.06						S	S	S		site.02.subj.0217.lab.2013221116.iso.1
Cryptic_S_WT		0.03						S	S	S		site.02.subj.0218.lab.2013221114.iso.1
Cryptic_S_WT		0.03						S	S	S		site.02.subj.0219.lab.2013221106.iso.1
Cryptic_S_WT		0.06						S	S	S		site.02.subj.0220.lab.2013221101.iso.1
Cryptic_S_WT		0.03						S	S	S		site.02.subj.0221.lab.2013221098.iso.1
Cryptic_S_WT		0.06						S	S	S		site.02.subj.0222.lab.2013221091.iso.1
Cryptic_S_WT		0.03						S	S	S		site.02.subj.0223.lab.2013221090.iso.1
Cryptic_S_WT		0.03						S	S	S		site.02.subj.0225.lab.2013221077.iso.1
Cryptic_S_WT		0.03						S	S	S		site.02.subj.0226.lab.2013221072.iso.1
Cryptic_S_WT		0.03						S	S	S		site.02.subj.0227.lab.2013221071.iso.1
Cryptic_S_WT		0.03						S	S	S		site.02.subj.0228.lab.2013221068.iso.1
Cryptic_S_WT		0.06						S	S	S		site.02.subj.0229.lab.2013221036.iso.1
Cryptic_S_WT		0.03						S	S	S		site.02.subj.0230.lab.2013221029.iso.1
Cryptic_S_WT		0.03						S	S	S		site.02.subj.0231.lab.2013221022.iso.1
Cryptic_S_WT		0.03						S	S	S		site.02.subj.0232.lab.2013221017.iso.1
Cryptic_S_WT		0.03						S	S	S		site.02.subj.0233.lab.2013221016.iso.1
Cryptic_S_WT		0.03						S	S	S		site.02.subj.0234.lab.2013221013.iso.1
Cryptic_S_WT		0.03						S	S	S		site.02.subj.0235.lab.2013221009.iso.1
Cryptic_S_WT		0.03						S	S	S		site.02.subj.0236.lab.2013221007.iso.1
Cryptic_S_WT		0.03						S	S	S		site.02.subj.0237.lab.2013221005.iso.1
Cryptic_S_WT		0.03						S	S	S		site.02.subj.0238.lab.2013201033.iso.1
Cryptic_S_WT		0.06						S	S	S		site.02.subj.0239.lab.2013241004.iso.1
Cryptic_S_WT		0.06						S	S	S		site.02.subj.0240.lab.2013241104.iso.1
Cryptic_S_WT		0.06						S	S	S		site.02.subj.0241.lab.2013241113.iso.1
Cryptic_S_WT		0.12						S	S	S		site.02.subj.0243.lab.2013241133.iso.1
Cryptic_S_WT		0.03						S	S	S		site.02.subj.0244.lab.2013241140.iso.1
Cryptic_S_WT		0.12						S	S	S		site.02.subj.0245.lab.2013241146.iso.1
Cryptic_S_WT		0.03						S	S	S		site.02.subj.0246.lab.2013241147.iso.1
Cryptic_S_WT		0.015						S	S	S		site.02.subj.0247.lab.2013241149.iso.1
Cryptic_S_WT		0.03						S	S	S		site.02.subj.0248.lab.2013241158.iso.1
Cryptic_S_WT		0.03						S	S	S		site.02.subj.0250.lab.2013241183.iso.1
Cryptic_S_WT		0.12						S	S	S		site.02.subj.0251.lab.2013241190.iso.1
Cryptic_S_WT		0.06						S	S	S		site.02.subj.0252.lab.2013241197.iso.1
Cryptic_S_WT		0.06						S	S	S		site.02.subj.0253.lab.2013241261.iso.1
Cryptic_S_WT		0.03						S	S	S		site.02.subj.0254.lab.2013241270.iso.1
Cryptic_S_WT		0.06						S	S	S		site.02.subj.0255.lab.2013232008.iso.1
Cryptic_S_WT		0.06						S	S	S		site.02.subj.0257.lab.2013232046.iso.1
Cryptic_S_WT		0.06						S	S	S		site.02.subj.0258.lab.2013241201.iso.1
Cryptic_S_WT		0.06						S	S	S		site.02.subj.0259.lab.2013241214.iso.1
Cryptic_S_WT		0.06						S	S	S		site.02.subj.0260.lab.2013241217.iso.1
Cryptic_S_WT		0.03						S	S	S		site.02.subj.0261.lab.2013241219.iso.1
Cryptic_S_WT		0.06						S	S	S		site.02.subj.0262.lab.2013241223.iso.1
Cryptic_S_WT		0.03						S	S	S		site.02.subj.0263.lab.2013241234.iso.1
Cryptic_S_WT		0.015						S	S	S		site.02.subj.0264.lab.2013241237.iso.1
Cryptic_S_WT		0.015						S	S	S		site.02.subj.0265.lab.2013241256.iso.1
Cryptic_S_WT		0.06						S	S	S		site.02.subj.0266.lab.2013241257.iso.1
Cryptic_S_WT		0.03						S	S	S		site.02.subj.0268.lab.2014232011.iso.1
Cryptic_S_WT		0.06						S	S	S		site.02.subj.0269.lab.2014232012.iso.1
Cryptic_S_WT		0.015						S	S	S		site.02.subj.0270.lab.2014232013.iso.1
Cryptic_S_WT		0.03						S	S	S		site.02.subj.0271.lab.2014232014.iso.1
Cryptic_S_WT		0.03						S	S	S		site.02.subj.0272.lab.2014232015.iso.1
Cryptic_S_WT		0.06						S	S	S		site.02.subj.0273.lab.2014233003.iso.1
Cryptic_S_WT		0.06						S	S	S		site.02.subj.0274.lab.2014233004.iso.1
Cryptic_S_WT		0.03						S	S	S		site.02.subj.0276.lab.2014234023.iso.1
Cryptic_S_WT		0.06						S	S	S		site.02.subj.0277.lab.2014234025.iso.1
Cryptic_S_WT		0.03						S	S	S		site.02.subj.0278.lab.2014234026.iso.1
Cryptic_S_WT		0.06						S	S	S		site.02.subj.0279.lab.2014234027.iso.1
Cryptic_S_WT		0.03						S	S	S		site.02.subj.0280.lab.2014234028.iso.1
Cryptic_S_WT		0.03						S	S	S		site.02.subj.0281.lab.2014234030.iso.1
Cryptic_S_WT		0.03						S	S	S		site.02.subj.0282.lab.2014234055.iso.1
Cryptic_S_WT		0.03						S	S	S		site.02.subj.0283.lab.2014235015.iso.1
Cryptic_S_WT		0.06						S	S	S		site.02.subj.0284.lab.2014235018.iso.1
Cryptic_S_WT		0.06						S	S	S		site.02.subj.0285.lab.2014235023.iso.1
Cryptic_S_WT		0.03						S	S	S		site.02.subj.0286.lab.2014235024.iso.1
Cryptic_S_WT		0.06						S	S	S		site.02.subj.0288.lab.2014235031.iso.1
Cryptic_S_WT		0.03						S	S	S		site.02.subj.0289.lab.2014235036.iso.1
Cryptic_S_WT		0.015						S	S	S		site.02.subj.0290.lab.2014235037.iso.1
Cryptic_S_WT		0.03						S	S	S		site.02.subj.0291.lab.2014235040.iso.1
Cryptic_S_WT		0.06						S	S	S		site.02.subj.0293.lab.2014235044.iso.1
Cryptic_S_WT		0.03						S	S	S		site.02.subj.0294.lab.2014235045.iso.1
Cryptic_S_WT		0.06						S	S	S		site.02.subj.0295.lab.2014235046.iso.1
Cryptic_S_WT		0.03						S	S	S		site.02.subj.0296.lab.2014235047.iso.1
Cryptic_S_WT		0.03						S	S	S		site.02.subj.0297.lab.2014235072.iso.1
Cryptic_S_WT		0.03						S	S	S		site.02.subj.0298.lab.2014235082.iso.1
Cryptic_S_WT		0.06						S	S	S		site.02.subj.0299.lab.2014235084.iso.1
Cryptic_S_WT		0.06						S	S	S		site.02.subj.0300.lab.2014235098.iso.1
Cryptic_S_WT		0.06						S	S	S		site.02.subj.0301.lab.2014235099.iso.1
Cryptic_S_WT		0.06						S	S	S		site.02.subj.0302.lab.2014235100.iso.1
Cryptic_S_WT		0.03						S	S	S		site.02.subj.0303.lab.2015234029.iso.1
Cryptic_S_WT		0.06						S	S	S		site.02.subj.0304.lab.2015235176.iso.1
Cryptic_S_WT		0.06						S	S	S		site.02.subj.0306.lab.2015231001.iso.1
Cryptic_S_WT		0.06						S	S	S		site.02.subj.0307.lab.2015232032.iso.1
Cryptic_S_WT		0.06						S	S	S		site.02.subj.0309.lab.2015232071.iso.1
Cryptic_S_WT		0.03						S	S	S		site.02.subj.0310.lab.2015232072.iso.1
Cryptic_S_WT		0.015						S	S	S		site.02.subj.0311.lab.2015232077.iso.1
Cryptic_S_WT		0.12						S	S	S		site.02.subj.0313.lab.2015233006.iso.1
Cryptic_S_WT		0.06						S	S	S		site.02.subj.0315.lab.2015234018.iso.1
Cryptic_S_WT		0.06						S	S	S		site.02.subj.0316.lab.2015234024.iso.1
Cryptic_S_WT		0.015						S	S	S		site.02.subj.0317.lab.2015234025.iso.1
Cryptic_S_WT		0.06						S	S	S		site.02.subj.0318.lab.2015234027.iso.1
Cryptic_S_WT		0.03						S	S	S		site.02.subj.0319.lab.2015234033.iso.1
Cryptic_S_WT		0.06						S	S	S		site.02.subj.0320.lab.2015234037.iso.1
Cryptic_S_WT		0.06						S	S	S		site.02.subj.0323.lab.2015234049.iso.1
Cryptic_S_WT		0.12						S	S	S		site.02.subj.0325.lab.2015251030.iso.1
Cryptic_S_WT		0.015						S	S	S		site.02.subj.0326.lab.2015251043.iso.1
Cryptic_S_WT		0.12						S	S	S		site.02.subj.0327.lab.2015235069.iso.1
Cryptic_S_WT		0.06						S	S	S		site.02.subj.0329.lab.2015235156.iso.1
Cryptic_S_WT		0.015						S	S	S		site.02.subj.0330.lab.2015235158.iso.1
Cryptic_S_WT		0.03						S	S	S		site.02.subj.0331.lab.2015235162.iso.1
Cryptic_S_WT		0.06						S	S	S		site.02.subj.0332.lab.2015235165.iso.1
Cryptic_S_WT		0.12						S	S	S		site.02.subj.0333.lab.2015235166.iso.1
Cryptic_S_WT		0.06						S	S	S		site.02.subj.0335.lab.2014235053.iso.1
Cryptic_S_WT		0.06						S	S	S		site.02.subj.0336.lab.2014235054.iso.1
Cryptic_S_WT		0.06						S	S	S		site.02.subj.0338.lab.251088-14.iso.1
Cryptic_S_WT		0.06						S	S	S		site.02.subj.0340.lab.222054-14.iso.1
Cryptic_S_WT		0.06						S	S	S		site.02.subj.0341.lab.235097-15.iso.1
Cryptic_S_WT		0.06						S	S	S		site.02.subj.0343.lab.232002-15.iso.1
Cryptic_S_WT		0.06						S	S	S		site.02.subj.0344.lab.235117-15.iso.1
Cryptic_S_WT		0.06						S	S	S		site.02.subj.0345.lab.234051-15.iso.1
Cryptic_S_WT		0.06						S	S	S		site.02.subj.0347.lab.231019-15.iso.1
Cryptic_S_WT		0.12						S	S	S		site.02.subj.0348.lab.232031-15.iso.1
Cryptic_S_WT		0.06						S	S	S		site.02.subj.0349.lab.251038-15.iso.1
Cryptic_S_WT		0.12						S	S	S		site.02.subj.0351.lab.235022-14.iso.1
Cryptic_S_WT		0.12						S	S	S		site.02.subj.0352.lab.235093-15.iso.1
Cryptic_S_WT		0.06						S	S	S		site.02.subj.0353.lab.235092-15.iso.1
Cryptic_S_WT		0.06						S	S	S		site.02.subj.0354.lab.235118-15.iso.1
Cryptic_S_WT		0.12						S	S	S		site.02.subj.0355.lab.235091-15.iso.1
Cryptic_S_WT		0.06						S	S	S		site.02.subj.0356.lab.235074-14.iso.1
Cryptic_S_WT		0.12						S	S	S		site.02.subj.0357.lab.235093-14.iso.1
Cryptic_S_WT		0.03						S	S	S		site.02.subj.0358.lab.222048-14.iso.1
Cryptic_S_WT		0.06						S	S	S		site.02.subj.0359.lab.222018-14.iso.1
Cryptic_S_WT		0.06						S	S	S		site.02.subj.0362.lab.233013-14.iso.1
Cryptic_S_WT		0.12						S	S	S		site.02.subj.0363.lab.235089-14.iso.1
Cryptic_S_WT		0.06						S	S	S		site.02.subj.0365.lab.231012-14.iso.1
Cryptic_S_WT		0.03						S	S	S		site.02.subj.0366.lab.222025-14.iso.1
Cryptic_S_WT		0.06						S	S	S		site.02.subj.0368.lab.222052-14.iso.1
Cryptic_S_WT		0.06						S	S	S		site.02.subj.0369.lab.222026-14.iso.1
Cryptic_S_WT		0.06						S	S	S		site.02.subj.0371.lab.232008-14.iso.1
Cryptic_S_WT		0.06						S	S	S		site.02.subj.0372.lab.231004-14.iso.1
Cryptic_S_WT		0.06						S	S	S		site.02.subj.0373.lab.233006-14.iso.1
Cryptic_S_WT		0.06						S	S	S		site.02.subj.0374.lab.251079-14.iso.1
Cryptic_S_WT		0.12						S	S	S		site.02.subj.0375.lab.222032-14.iso.1
Cryptic_S_WT		0.06						S	S	S		site.02.subj.0377.lab.235044-15.iso.1
Cryptic_S_WT		0.06						S	S	S		site.02.subj.0378.lab.235013-15.iso.1
Cryptic_S_WT		0.06						S	S	S		site.02.subj.0379.lab.232022-15.iso.1
Cryptic_S_WT		0.12						S	S	S		site.02.subj.0380.lab.251023-15.iso.1
Cryptic_S_WT		0.06						S	S	S		site.02.subj.0382.lab.235088-15.iso.1
Cryptic_S_WT		0.06						S	S	S		site.02.subj.0383.lab.235095-15.iso.1
Cryptic_S_WT		0.06						S	S	S		site.02.subj.0384.lab.232003-15.iso.1
Cryptic_S_WT		0.06						S	S	S		site.02.subj.0385.lab.235016-15.iso.1
Cryptic_S_WT		0.06						S	S	S		site.02.subj.0387.lab.234061-15.iso.1
Cryptic_S_WT		0.06						S	S	S		site.02.subj.0388.lab.232005-15.iso.1
Cryptic_S_WT		0.06						S	S	S		site.02.subj.0389.lab.251027-15.iso.1
Cryptic_S_WT		0.06						S	S	S		site.02.subj.0390.lab.235019-14.iso.1
Cryptic_S_WT		0.06						S	S	S		site.02.subj.0391.lab.235100-15.iso.1
Cryptic_S_WT		0.015						S	S	S		site.02.subj.0392.lab.232004-15.iso.1
Cryptic_S_WT		0.03						S	S	S		site.02.subj.0393.lab.232013-15.iso.1
Cryptic_S_WT		0.06						S	S	S		site.02.subj.0394.lab.235049-15.iso.1
Cryptic_S_WT		0.06						S	S	S		site.02.subj.0395.lab.235084-15.iso.1
Cryptic_S_WT		0.06						S	S	S		site.02.subj.0396.lab.251032-14.iso.1
Cryptic_S_WT		0.015						S	S	S		site.02.subj.0397.lab.251014-15.iso.1
Cryptic_S_WT		0.06						S	S	S		site.02.subj.0398.lab.234011-14.iso.1
Cryptic_S_WT		0.06						S	S	S		site.02.subj.0399.lab.222014-14.iso.1
Cryptic_S_WT		0.03						S	S	S		site.02.subj.0400.lab.235073-14.iso.1
Cryptic_S_WT		0.12						S	S	S		site.02.subj.0401.lab.235086-14.iso.1
Cryptic_S_WT		0.06						S	S	S		site.02.subj.0402.lab.232006-14.iso.1
Cryptic_S_WT		0.03						S	S	S		site.02.subj.0403.lab.231007-14.iso.1
Cryptic_S_WT		0.06						S	S	S		site.02.subj.0405.lab.231010-14.iso.1
Cryptic_S_WT		0.06						S	S	S		site.02.subj.0406.lab.222034-14.iso.1
Cryptic_S_WT		0.06						S	S	S		site.02.subj.0407.lab.222033-14.iso.1
Cryptic_S_WT		0.06						S	S	S		site.02.subj.0408.lab.222045-14.iso.1
Cryptic_S_WT		0.06						S	S	S		site.02.subj.0409.lab.235063-14.iso.1
Cryptic_S_WT		0.06						S	S	S		site.02.subj.0410.lab.235080-14.iso.1
Cryptic_S_WT		0.06						S	S	S		site.02.subj.0412.lab.231016-14.iso.1
Cryptic_S_WT		0.06						S	S	S		site.02.subj.0413.lab.235101-15.iso.1
Cryptic_S_WT		0.03						S	S	S		site.02.subj.0415.lab.222039-14.iso.1
Cryptic_S_WT		0.03						S	S	S		site.02.subj.0416.lab.234036-14.iso.1
Cryptic_S_WT		0.03						S	S	S		site.02.subj.0417.lab.235096-14.iso.1
Cryptic_S_WT		0.03						S	S	S		site.02.subj.0418.lab.234037-14.iso.1
Cryptic_S_WT		0.06						S	S	S		site.02.subj.0419.lab.251031-15.iso.1
Cryptic_S_WT		0.06						S	S	S		site.02.subj.0420.lab.234034-14.iso.1
Cryptic_S_WT		0.03						S	S	S		site.02.subj.0421.lab.251028-14.iso.1
Cryptic_S_WT		0.03						S	S	S		site.02.subj.0423.lab.235003-14.iso.1
Cryptic_S_WT		0.12						S	S	S		site.02.subj.0424.lab.251022-14.iso.1
Cryptic_S_WT		0.06						S	S	S		site.02.subj.0425.lab.235085-14.iso.1
Cryptic_S_WT		0.12						S	S	S		site.02.subj.0426.lab.251003-15.iso.1
Cryptic_S_WT		0.12						S	S	S		site.02.subj.0428.lab.232082-15.iso.1
Cryptic_S_WT		0.03						S	S	S		site.02.subj.0429.lab.235029-14.iso.1
Cryptic_S_WT		0.03						S	S	S		site.02.subj.0430.lab.234035-14.iso.1
Cryptic_S_WT		0.06						S	S	S		site.02.subj.0431.lab.235049-14.iso.1
Cryptic_S_WT		0.03						S	S	S		site.02.subj.0432.lab.232022-14.iso.1
Cryptic_S_WT		0.03						S	S	S		site.02.subj.0433.lab.235055-14.iso.1
Cryptic_S_WT		0.015						S	S	S		site.02.subj.0434.lab.235016-14.iso.1
Cryptic_S_WT		0.03						S	S	S		site.02.subj.0436.lab.235179-15.iso.1
Cryptic_S_WT		0.06						S	S	S		site.02.subj.0437.lab.251002-15.iso.1
Cryptic_S_WT		0.06						S	S	S		site.02.subj.0438.lab.235010-14.iso.1
Cryptic_S_WT		0.06						S	S	S		site.02.subj.0439.lab.235048-14.iso.1
Cryptic_S_WT		0.06						S	S	S		site.02.subj.0440.lab.251021-14.iso.1
Cryptic_S_WT		0.06						S	S	S		site.02.subj.0441.lab.235092-14.iso.1
Cryptic_S_WT		0.06						S	S	S		site.02.subj.0442.lab.251039-15.iso.1
Cryptic_S_WT		0.12						S	S	S		site.02.subj.0444.lab.234002-14.iso.1
Cryptic_S_WT		0.03						S	S	S		site.02.subj.0445.lab.235007-14.iso.1
Cryptic_S_WT		0.03						S	S	S		site.02.subj.0446.lab.234038-14.iso.1
Cryptic_S_WT		0.03						S	S	S		site.02.subj.0449.lab.235076-14.iso.1
Cryptic_S_WT		0.03						S	S	S		site.02.subj.0450.lab.235057-14.iso.1
Cryptic_S_WT		0.03						S	S	S		site.02.subj.0451.lab.235021-14.iso.1
Cryptic_S_WT		0.03						S	S	S		site.02.subj.0452.lab.234018-14.iso.1
Cryptic_S_WT		0.03						S	S	S		site.02.subj.0453.lab.233014-14.iso.1
Cryptic_S_WT		0.03						S	S	S		site.02.subj.0454.lab.235043-14.iso.1
Cryptic_S_WT		0.12						S	S	S		site.02.subj.0455.lab.251040-15.iso.1
Cryptic_S_WT		0.06						S	S	S		site.02.subj.0457.lab.235066-14.iso.1
Cryptic_S_WT		0.03						S	S	S		site.02.subj.0458.lab.235034-14.iso.1
Cryptic_S_WT		0.06						S	S	S		site.02.subj.0459.lab.233001-14.iso.1
Cryptic_S_WT		0.06						S	S	S		site.02.subj.0462.lab.233002-14.iso.1
Cryptic_S_WT		0.06						S	S	S		site.02.subj.0463.lab.235070-14.iso.1
Cryptic_S_WT		0.06						S	S	S		site.02.subj.0464.lab.232021-14.iso.1
Cryptic_S_WT		0.06						S	S	S		site.02.subj.0465.lab.233009-14.iso.1
Cryptic_S_WT		0.12						S	S	S		site.02.subj.0466.lab.235027-14.iso.1
Cryptic_S_WT		0.06						S	S	S		site.02.subj.0468.lab.234005-14.iso.1
Cryptic_S_WT		0.03						S	S	S		site.02.subj.0471.lab.222047-14.iso.1
Cryptic_S_WT		0.12						S	S	S		site.02.subj.0472.lab.222036-14.iso.1
Cryptic_S_WT		0.06						S	S	S		site.02.subj.0473.lab.235077-14.iso.1
Cryptic_S_WT		0.06						S	S	S		site.02.subj.0475.lab.235025-14.iso.1
Cryptic_S_WT		0.06						S	S	S		site.02.subj.0476.lab.235028-14.iso.1
Cryptic_S_WT		0.03						S	S	S		site.02.subj.0477.lab.234013-14.iso.1
Cryptic_S_WT		0.06						S	S	S		site.02.subj.0478.lab.234019-14.iso.1
Cryptic_S_WT		0.06						S	S	S		site.02.subj.0479.lab.235068-14.iso.1
Cryptic_S_WT		0.06						S	S	S		site.02.subj.0480.lab.234017-14.iso.1
Cryptic_S_WT		0.06						S	S	S		site.02.subj.0482.lab.235081-14.iso.1
Cryptic_S_WT		0.06						S	S	S		site.02.subj.0483.lab.222021-14.iso.1
Cryptic_S_WT		0.06						S	S	S		site.02.subj.0488.lab.233005-14.iso.1
Cryptic_S_WT		0.06						S	S	S		site.02.subj.0489.lab.234029-14.iso.1
Cryptic_S_WT		0.03						S	S	S		site.02.subj.0490.lab.251016-14.iso.1
Cryptic_S_WT		0.03						S	S	S		site.02.subj.0491.lab.231014-15.iso.1
Cryptic_S_WT		0.12						S	S	S		site.02.subj.0492.lab.231015-15.iso.1
Cryptic_S_WT		0.06						S	S	S		site.02.subj.0493.lab.235052-14.iso.1
Cryptic_S_WT		0.015						S	S	S		site.02.subj.0496.lab.232014-15.iso.1
Cryptic_S_WT		0.12						S	S	S		site.02.subj.0497.lab.235075-14.iso.1
Cryptic_S_WT		0.12						S	S	S		site.02.subj.0498.lab.234060-14.iso.1
Cryptic_S_WT		0.03						S	S	S		site.02.subj.0502.lab.242281-14.iso.1
Cryptic_S_WT		0.03						S	S	S		site.02.subj.0503.lab.241132-14.iso.1
Cryptic_S_WT		0.03						S	S	S		site.02.subj.0504.lab.242055-14.iso.1
Cryptic_S_WT		0.03						S	S	S		site.02.subj.0505.lab.242120-14.iso.1
Cryptic_S_WT		0.06						S	S	S		site.02.subj.0506.lab.241167-14.iso.1
Cryptic_S_WT		0.03						S	S	S		site.02.subj.0507.lab.241133-14.iso.1
Cryptic_S_WT		0.03						S	S	S		site.02.subj.0508.lab.242279-14.iso.1
Cryptic_S_WT		0.03						S	S	S		site.02.subj.0509.lab.242054-14.iso.1
Cryptic_S_WT		0.06						S	S	S		site.02.subj.0511.lab.241152-14.iso.1
Cryptic_S_WT		0.06						S	S	S		site.02.subj.0512.lab.241128-14.iso.1
Cryptic_S_WT		0.12						S	S	S		site.02.subj.0515.lab.242316-14.iso.1
Cryptic_S_WT		0.06						S	S	S		site.02.subj.0517.lab.242314-14.iso.1
Cryptic_S_WT		0.06						S	S	S		site.02.subj.0518.lab.242313-14.iso.1
Cryptic_S_WT		0.12						S	S	S		site.02.subj.0519.lab.242319-14.iso.1
Cryptic_S_WT		0.12						S	S	S		site.02.subj.0520.lab.242338-14.iso.1
Cryptic_S_WT		0.12						S	S	S		site.02.subj.0521.lab.242304-14.iso.1
Cryptic_S_WT		0.12						S	S	S		site.02.subj.0522.lab.242333-14.iso.1
Cryptic_S_WT		0.03						S	S	S		site.02.subj.0523.lab.242334-14.iso.1
Cryptic_S_WT		0.06						S	S	S		site.02.subj.0527.lab.231018-15.iso.1
Cryptic_S_WT		0.12						S	S	S		site.02.subj.0529.lab.241137-14.iso.1
Cryptic_S_WT		0.06						S	S	S		site.02.subj.0530.lab.241139-14.iso.1
Cryptic_S_WT		0.03						S	S	S		site.02.subj.0531.lab.242305-14.iso.1
Cryptic_S_WT		0.06						S	S	S		site.02.subj.0532.lab.242320-14.iso.1
Cryptic_S_WT		0.06						S	S	S		site.02.subj.0533.lab.242321-14.iso.1
Cryptic_S_WT		0.06						S	S	S		site.02.subj.0534.lab.241146-14.iso.1
Cryptic_S_WT		0.06						S	S	S		site.02.subj.0535.lab.241147-14.iso.1
Cryptic_S_WT		0.06						S	S	S		site.02.subj.0536.lab.241148-14.iso.1
Cryptic_S_WT		0.06						S	S	S		site.02.subj.0538.lab.242287-14.iso.1
Cryptic_S_WT		0.015						S	S	S		site.02.subj.0539.lab.242302-14.iso.1
Cryptic_S_WT		0.06						S	S	S		site.02.subj.0540.lab.241036-14.iso.1
Cryptic_S_WT		0.06						S	S	S		site.02.subj.0541.lab.241038-14.iso.1
Cryptic_S_WT		0.06						S	S	S		site.02.subj.0543.lab.242277-14.iso.1
Cryptic_S_WT		0.03						S	S	S		site.02.subj.0545.lab.242340-14.iso.1
Cryptic_S_WT		0.06						S	S	S		site.02.subj.0546.lab.242059-14.iso.1
Cryptic_S_WT		0.06						S	S	S		site.02.subj.0547.lab.242299-14.iso.1
Cryptic_S_WT		0.03						S	S	S		site.02.subj.0548.lab.241030-14.iso.1
Cryptic_S_WT		0.12						S	S	S		site.02.subj.0549.lab.242337-14.iso.1
Cryptic_S_WT		0.12						S	S	S		site.02.subj.0550.lab.242336-14.iso.1
Cryptic_S_WT		0.06						S	S	S		site.02.subj.0551.lab.242341-14.iso.1
Cryptic_S_WT		0.12						S	S	S		site.02.subj.0552.lab.241168-14.iso.1
Cryptic_S_WT		0.06						S	S	S		site.02.subj.0554.lab.242360-14.iso.1
Cryptic_S_WT		0.06						S	S	S		site.02.subj.0555.lab.241106-14.iso.1
Cryptic_S_WT		0.06						S	S	S		site.02.subj.0556.lab.241171-14.iso.1
Cryptic_S_WT		0.03						S	S	S		site.02.subj.0557.lab.242107-14.iso.1
Cryptic_S_WT		0.03						S	S	S		site.02.subj.0559.lab.242311-14.iso.1
Cryptic_S_WT		0.12						S	S	S		site.02.subj.0560.lab.241169-14.iso.1
Cryptic_S_WT		0.12						S	S	S		site.02.subj.0562.lab.241173-14.iso.1
Cryptic_S_WT		0.06						S	S	S		site.02.subj.0563.lab.241172-14.iso.1
Cryptic_S_WT		0.12						S	S	S		site.02.subj.0564.lab.241140-14.iso.1
Cryptic_S_WT		0.12						S	S	S		site.02.subj.0565.lab.242309-14.iso.1
Cryptic_S_WT		0.03						S	S	S		site.02.subj.0566.lab.242105-14.iso.1
Cryptic_S_WT		0.06						S	S	S		site.02.subj.0567.lab.242103-14.iso.1
Cryptic_S_WT		0.12						S	S	S		site.02.subj.0568.lab.241174-14.iso.1
Cryptic_S_WT		0.12						S	S	S		site.02.subj.0570.lab.242345-14.iso.1
Cryptic_S_WT		0.06						S	S	S		site.02.subj.0571.lab.241050-14.iso.1
Cryptic_S_WT		0.06						S	S	S		site.02.subj.0572.lab.241002-14.iso.1
Cryptic_S_WT		0.12						S	S	S		site.02.subj.0573.lab.241010-14.iso.1
Cryptic_S_WT		0.06						S	S	S		site.02.subj.0575.lab.242349-14.iso.1
Cryptic_S_WT		0.12						S	S	S		site.02.subj.0576.lab.242352-14.iso.1
Cryptic_S_WT		0.06						S	S	S		site.02.subj.0577.lab.241018-14.iso.1
Cryptic_S_WT		0.12						S	S	S		site.02.subj.0579.lab.242351-14.iso.1
Cryptic_S_WT		0.06						S	S	S		site.02.subj.0580.lab.242350-14.iso.1
Cryptic_S_WT		0.06						S	S	S		site.02.subj.0582.lab.241039-14.iso.1
Cryptic_S_WT		0.12						S	S	S		site.02.subj.0583.lab.241044-14.iso.1
Cryptic_S_WT		0.06						S	S	S		site.02.subj.0584.lab.241048-14.iso.1
Cryptic_S_WT		0.06						S	S	S		site.02.subj.0585.lab.241040-14.iso.1
Cryptic_S_WT		0.06						S	S	S		site.02.subj.0586.lab.241045-14.iso.1
Cryptic_S_WT		0.03						S	S	S		site.02.subj.0587.lab.241042-14.iso.1
Cryptic_S_WT		0.06						S	S	S		site.02.subj.0588.lab.241047-14.iso.1
Cryptic_S_WT		0.12						S	S	S		site.02.subj.0589.lab.241043-14.iso.1
Cryptic_S_WT		0.015						S	S	S		site.02.subj.0590.lab.242286-14.iso.1
Cryptic_S_WT		0.06						S	S	S		site.02.subj.0592.lab.241035-14.iso.1
Cryptic_S_WT		0.12						S	S	S		site.02.subj.0593.lab.241033-14.iso.1
Cryptic_S_WT		0.015						S	S	S		site.02.subj.0594.lab.242355-14.iso.1
Cryptic_S_WT		0.12						S	S	S		site.02.subj.0595.lab.242356-14.iso.1
Cryptic_S_WT		0.06						S	S	S		site.02.subj.0596.lab.242357-14.iso.1
Cryptic_S_WT		0.03						S	S	S		site.02.subj.0597.lab.241134-14.iso.1
Cryptic_S_WT		0.12						S	S	S		site.02.subj.0598.lab.242108-14.iso.1
Cryptic_S_WT		0.06						S	S	S		site.02.subj.0599.lab.241141-14.iso.1
Cryptic_S_WT		0.06						S	S	S		site.02.subj.0600.lab.241153-14.iso.1
Cryptic_S_WT		0.03						S	S	S		site.02.subj.0602.lab.242354-14.iso.1
Cryptic_S_WT		0.03						S	S	S		site.02.subj.0603.lab.242111-14.iso.1
Cryptic_S_WT		0.06						S	S	S		site.02.subj.0604.lab.241032-14.iso.1
Cryptic_S_WT		0.06						S	S	S		site.02.subj.0605.lab.241028-14.iso.1
Cryptic_S_WT		0.06						S	S	S		site.02.subj.0606.lab.241023-14.iso.1
Cryptic_S_WT		0.06						S	S	S		site.02.subj.0607.lab.241016-14.iso.1
Cryptic_S_WT		0.06						S	S	S		site.02.subj.0608.lab.241015-14.iso.1
Cryptic_S_WT		0.12						S	S	S		site.02.subj.0609.lab.241013-14.iso.1
Cryptic_S_WT		0.12						S	S	S		site.02.subj.0611.lab.241008-14.iso.1
Cryptic_S_WT		0.06						S	S	S		site.02.subj.0612.lab.241006-14.iso.1
Cryptic_S_WT		0.06						S	S	S		site.02.subj.0614.lab.241125-14.iso.1
Cryptic_S_WT		0.06						S	S	S		site.02.subj.0615.lab.232090-15.iso.1
Cryptic_S_WT		0.06						S	S	S		site.02.subj.0616.lab.232059-15.iso.1
Cryptic_S_WT		0.12						S	S	S		site.02.subj.0617.lab.232092-15.iso.1
Cryptic_S_WT		0.015						S	S	S		site.02.subj.0618.lab.241084-14.iso.1
Cryptic_S_WT		0.03						S	S	S		site.02.subj.0621.lab.234052-15.iso.1
Cryptic_S_WT		0.06						S	S	S		site.02.subj.0623.lab.232103-15.iso.1
Cryptic_S_WT		0.06						S	S	S		site.02.subj.0624.lab.235134-15.iso.1
Cryptic_S_WT		0.06						S	S	S		site.02.subj.0626.lab.235148-15.iso.1
Cryptic_S_WT		0.06						S	S	S		site.02.subj.0627.lab.232093-15.iso.1
Cryptic_S_WT		0.06						S	S	S		site.02.subj.0628.lab.235149-15.iso.1
Cryptic_S_WT		0.12						S	S	S		site.02.subj.0630.lab.241136-14.iso.1
Cryptic_S_WT		0.06						S	S	S		site.02.subj.0631.lab.235136-15.iso.1
Cryptic_S_WT		0.06						S	S	S		site.02.subj.0633.lab.232002-14.iso.1
Cryptic_S_WT		0.06						S	S	S		site.02.subj.0634.lab.232085-15.iso.1
Cryptic_S_WT		0.06						S	S	S		site.02.subj.0636.lab.241093-14.iso.1
Cryptic_S_WT		0.12						S	S	S		site.02.subj.0638.lab.235150-15.iso.1
Cryptic_S_WT		0.06						S	S	S		site.02.subj.0639.lab.235137-15.iso.1
Cryptic_S_WT		0.06						S	S	S		site.02.subj.0640.lab.232091-15.iso.1
Cryptic_S_WT		0.03						S	S	S		site.02.subj.0641.lab.241101-14.iso.1
Cryptic_S_WT		0.06						S	S	S		site.02.subj.0643.lab.241082-14.iso.1
Cryptic_S_WT		0.06						S	S	S		site.02.subj.0644.lab.232102-15.iso.1
Cryptic_S_WT		0.03						S	S	S		site.02.subj.0645.lab.235081-15.iso.1
Cryptic_S_WT		0.06						S	S	S		site.02.subj.0647.lab.241003-14.iso.1
Cryptic_S_WT		0.12						S	S	S		site.02.subj.0651.lab.241192-14.iso.1
Cryptic_S_WT		0.12						S	S	S		site.02.subj.0652.lab.241195-14.iso.1
Cryptic_S_WT		0.06						S	S	S		site.02.subj.0653.lab.232098-15.iso.1
Cryptic_S_WT		0.06						S	S	S		site.02.subj.0654.lab.232101-15.iso.1
Cryptic_S_WT		0.06						S	S	S		site.02.subj.0655.lab.242318-14.iso.1
Cryptic_S_WT		0.06						S	S	S		site.02.subj.0659.lab.241110-14.iso.1
Cryptic_S_WT		0.06						S	S	S		site.02.subj.0660.lab.235135-15.iso.1
Cryptic_S_WT		0.015						S	S	S		site.02.subj.0661.lab.241083-14.iso.1
Cryptic_S_WT		0.03						S	S	S		site.02.subj.0665.lab.232089-15.iso.1
Cryptic_S_WT		0.06						S	S	S		site.02.subj.0666.lab.235178-15.iso.1
Cryptic_S_WT		0.06						S	S	S		site.02.subj.0667.lab.2014241187.iso.1
Cryptic_S_WT		0.12						S	S	S		site.02.subj.0668.lab.2014241159.iso.1
Cryptic_S_WT		0.06						S	S	S		site.02.subj.0670.lab.2014241092.iso.1
Cryptic_S_WT		0.06						S	S	S		site.02.subj.0671.lab.2014242260.iso.1
Cryptic_S_WT		0.12						S	S	S		site.02.subj.0672.lab.2014241191.iso.1
Cryptic_S_WT		0.03						S	S	S		site.02.subj.0673.lab.2014242052.iso.1
Cryptic_S_WT		0.06						S	S	S		site.02.subj.0675.lab.2014241163.iso.1
Cryptic_S_WT		0.06						S	S	S		site.02.subj.0676.lab.2014242257.iso.1
Cryptic_S_WT		0.06						S	S	S		site.02.subj.0677.lab.2014241057.iso.1
Cryptic_S_WT		0.06						S	S	S		site.02.subj.0678.lab.2014241056.iso.1
Cryptic_S_WT		0.06						S	S	S		site.02.subj.0679.lab.2014241005.iso.1
Cryptic_S_WT		0.015						S	S	S		site.02.subj.0681.lab.2014241022.iso.1
Cryptic_S_WT		0.06						S	S	S		site.02.subj.0682.lab.2014241105.iso.1
Cryptic_S_WT		0.06						S	S	S		site.02.subj.0683.lab.2014241156.iso.1
Cryptic_S_WT		0.06						S	S	S		site.02.subj.0684.lab.2014242053.iso.1
Cryptic_S_WT		0.06						S	S	S		site.02.subj.0687.lab.2014241059.iso.1
Cryptic_S_WT		0.12						S	S	S		site.02.subj.0690.lab.2014242266.iso.1
Cryptic_S_WT		0.06						S	S	S		site.02.subj.0691.lab.2014241055.iso.1
Cryptic_S_WT		0.06						S	S	S		site.02.subj.0692.lab.2014241054.iso.1
Cryptic_S_WT		0.06						S	S	S		site.02.subj.0694.lab.2014241121.iso.1
Cryptic_S_WT		0.06						S	S	S		site.02.subj.0696.lab.2014242066.iso.1
Cryptic_S_WT		0.06						S	S	S		site.02.subj.0697.lab.2014242064.iso.1
Cryptic_S_WT		0.06						S	S	S		site.02.subj.0698.lab.2014242063.iso.1
Cryptic_S_WT		0.03						S	S	S		site.02.subj.0699.lab.2014241029.iso.1
Cryptic_S_WT		0.06						S	S	S		site.02.subj.0700.lab.2014241073.iso.1
Cryptic_S_WT		0.12						S	S	S		site.02.subj.0701.lab.2014241190.iso.1
Cryptic_S_WT		0.12						S	S	S		site.02.subj.0702.lab.2014241189.iso.1
Cryptic_S_WT		0.06						S	S	S		site.02.subj.0704.lab.2014242264.iso.1
Cryptic_S_WT		0.06						S	S	S		site.02.subj.0705.lab.2014241116.iso.1
Cryptic_S_WT		0.12						S	S	S		site.02.subj.0706.lab.2014241160.iso.1
Cryptic_S_WT		0.06						S	S	S		site.02.subj.0707.lab.2014241112.iso.1
Cryptic_S_WT		0.03						S	S	S		site.02.subj.0713.lab.2014241122.iso.1
Cryptic_S_WT		0.06						S	S	S		site.02.subj.0714.lab.2014241166.iso.1
Cryptic_S_WT		0.03						S	S	S		site.02.subj.0715.lab.2014241165.iso.1
Cryptic_S_WT		0.06						S	S	S		site.02.subj.0717.lab.2014241162.iso.1
Cryptic_S_WT		0.06						S	S	S		site.02.subj.0718.lab.2014242362.iso.1
Cryptic_S_WT		0.06						S	S	S		site.02.subj.0719.lab.2014242068.iso.1
Cryptic_S_WT		0.06						S	S	S		site.02.subj.0720.lab.2014242253.iso.1
Cryptic_S_WT		0.03						S	S	S		site.02.subj.0722.lab.2014241115.iso.1
Cryptic_S_WT		0.12						S	S	S		site.02.subj.0723.lab.2013241396.iso.1
Cryptic_S_WT		0.06						S	S	S		site.02.subj.0724.lab.2013232162.iso.1
Cryptic_S_WT		0.06						S	S	S		site.02.subj.0725.lab.2013221437.iso.1
Cryptic_S_WT		0.06						S	S	S		site.02.subj.0726.lab.2013235055.iso.1
Cryptic_S_WT		0.06						S	S	S		site.02.subj.0727.lab.2013235029.iso.1
Cryptic_S_WT		0.06						S	S	S		site.02.subj.0730.lab.2013221232.iso.1
Cryptic_S_WT		0.12						S	S	S		site.02.subj.0731.lab.2013241443.iso.1
Cryptic_S_WT		0.06						S	S	S		site.02.subj.0732.lab.2013241008.iso.1
Cryptic_S_WT		0.06						S	S	S		site.02.subj.0733.lab.2013232231.iso.1
Cryptic_S_WT		0.06						S	S	S		site.02.subj.0734.lab.2013222048.iso.1
Cryptic_S_WT		0.03						S	S	S		site.02.subj.0735.lab.2013221229.iso.1
Cryptic_S_WT		0.03						S	S	S		site.02.subj.0736.lab.2013221227.iso.1
Cryptic_S_WT		0.06						S	S	S		site.02.subj.0737.lab.2013221240.iso.1
Cryptic_S_WT		0.06						S	S	S		site.02.subj.0738.lab.2013221195.iso.1
Cryptic_S_WT		0.06						S	S	S		site.02.subj.0739.lab.2013221518.iso.1
Cryptic_S_WT		0.06						S	S	S		site.02.subj.0740.lab.2013232221.iso.1
Cryptic_S_WT		0.03						S	S	S		site.02.subj.0743.lab.2013221085.iso.1
Cryptic_S_WT		0.06						S	S	S		site.02.subj.0744.lab.2013221566.iso.1
Cryptic_S_WT		0.06						S	S	S		site.02.subj.0745.lab.2013221126.iso.1
Cryptic_S_WT		0.03						S	S	S		site.02.subj.0746.lab.2013241059.iso.1
Cryptic_S_WT		0.03						S	S	S		site.02.subj.0747.lab.2013233116.iso.1
Cryptic_S_WT		0.06						S	S	S		site.02.subj.0748.lab.2013233047.iso.1
Cryptic_S_WT		0.06						S	S	S		site.02.subj.0749.lab.2013233054.iso.1
Cryptic_S_WT		0.06						S	S	S		site.02.subj.0750.lab.2013235025.iso.1
Cryptic_S_WT		0.06						S	S	S		site.02.subj.0751.lab.2013232016.iso.1
Cryptic_S_WT		0.06						S	S	S		site.02.subj.0752.lab.2013222014.iso.1
Cryptic_S_WT		0.06						S	S	S		site.02.subj.0753.lab.2013233045.iso.1
Cryptic_S_WT		0.06						S	S	S		site.02.subj.0754.lab.2013241296.iso.1
Cryptic_S_WT		0.06						S	S	S		site.02.subj.0755.lab.2013234361.iso.1
Cryptic_S_WT		0.12						S	S	S		site.02.subj.0756.lab.2013241427.iso.1
Cryptic_S_WT		0.06						S	S	S		site.02.subj.0757.lab.2013241508.iso.1
Cryptic_S_WT		0.06						S	S	S		site.02.subj.0758.lab.2013241514.iso.1
Cryptic_S_WT		0.06						S	S	S		site.02.subj.0759.lab.2013241434.iso.1
Cryptic_S_WT		0.03						S	S	S		site.02.subj.0760.lab.2013241392.iso.1
Cryptic_S_WT		0.06						S	S	S		site.02.subj.0761.lab.2013221215.iso.1
Cryptic_S_WT		0.03						S	S	S		site.02.subj.0762.lab.2013241399.iso.1
Cryptic_S_WT		0.06						S	S	S		site.02.subj.0763.lab.2013241398.iso.1
Cryptic_S_WT		0.06						S	S	S		site.02.subj.0764.lab.2013241402.iso.1
Cryptic_S_WT		0.12						S	S	S		site.02.subj.0765.lab.2013241412.iso.1
Cryptic_S_WT		0.06						S	S	S		site.02.subj.0766.lab.2013241414.iso.1
Cryptic_S_WT		0.12						S	S	S		site.02.subj.0768.lab.2013241410.iso.1
Cryptic_S_WT		0.12						S	S	S		site.02.subj.0769.lab.2013241447.iso.1
Cryptic_S_WT		0.06						S	S	S		site.02.subj.0770.lab.2013241475.iso.1
Cryptic_S_WT		0.06						S	S	S		site.02.subj.0771.lab.2013241489.iso.1
Cryptic_S_WT		0.03						S	S	S		site.02.subj.0772.lab.2013241525.iso.1
Cryptic_S_WT		0.06						S	S	S		site.02.subj.0773.lab.2013241105.iso.1
Cryptic_S_WT		0.06						S	S	S		site.02.subj.0774.lab.2013241441.iso.1
Cryptic_S_WT		0.06						S	S	S		site.02.subj.0775.lab.2013241074.iso.1
Cryptic_S_WT		0.06						S	S	S		site.02.subj.0776.lab.2013241455.iso.1
Cryptic_S_WT		0.03						S	S	S		site.02.subj.0777.lab.2013241436.iso.1
Cryptic_S_WT		0.12						S	S	S		site.02.subj.0778.lab.2013241389.iso.1
Cryptic_S_WT		0.06						S	S	S		site.02.subj.0779.lab.2013232247.iso.1
Cryptic_S_WT		0.12						S	S	S		site.02.subj.0780.lab.2013241355.iso.1
Cryptic_S_WT		0.06						S	S	S		site.02.subj.0781.lab.2013241488.iso.1
Cryptic_S_WT		0.12						S	S	S		site.02.subj.0782.lab.2013241381.iso.1
Cryptic_S_WT		0.03						S	S	S		site.02.subj.0783.lab.2013241334.iso.1
Cryptic_S_WT		0.06						S	S	S		site.02.subj.0784.lab.2013235048.iso.1
Cryptic_S_WT		0.06						S	S	S		site.02.subj.0785.lab.2013241417.iso.1
Cryptic_S_WT		0.015						S	S	S		site.02.subj.0786.lab.2013241530.iso.1
Cryptic_S_WT		0.06						S	S	S		site.02.subj.0787.lab.2013241439.iso.1
Cryptic_S_WT		0.06						S	S	S		site.02.subj.0789.lab.2013232254.iso.1
Cryptic_S_WT		0.06						S	S	S		site.02.subj.0790.lab.2013232253.iso.1
Cryptic_S_WT		0.12						S	S	S		site.02.subj.0791.lab.2013241424.iso.1
Cryptic_S_WT		0.06						S	S	S		site.02.subj.0792.lab.2013241431.iso.1
Cryptic_S_WT		0.12						S	S	S		site.02.subj.0793.lab.2013241378.iso.1
Cryptic_S_WT		0.06						S	S	S		site.02.subj.0794.lab.2013232222.iso.1
Cryptic_S_WT		0.12						S	S	S		site.02.subj.0796.lab.2013232225.iso.1
Cryptic_S_WT		0.03						S	S	S		site.02.subj.0797.lab.2013232152.iso.1
Cryptic_S_WT		0.12						S	S	S		site.02.subj.0798.lab.2013234405.iso.1
Cryptic_S_WT		0.06						S	S	S		site.02.subj.0799.lab.2013221205.iso.1
Cryptic_S_WT		0.06						S	S	S		site.02.subj.0800.lab.2013241337.iso.1
Cryptic_S_WT		0.06						S	S	S		site.02.subj.0801.lab.2013221027.iso.1
Cryptic_S_WT		0.06						S	S	S		site.02.subj.0802.lab.2013232007.iso.1
Cryptic_S_WT		0.06						S	S	S		site.02.subj.0803.lab.2013233015.iso.1
Cryptic_S_WT		0.03						S	S	S		site.02.subj.0804.lab.2013235073.iso.1
Cryptic_S_WT		0.06						S	S	S		site.02.subj.0805.lab.2013241418.iso.1
Cryptic_S_WT		0.06						S	S	S		site.02.subj.0806.lab.2013232232.iso.1
Cryptic_S_WT		0.06						S	S	S		site.02.subj.0808.lab.2013221269.iso.1
Cryptic_S_WT		0.06						S	S	S		site.02.subj.0810.lab.2013222275.iso.1
Cryptic_S_WT		0.06						S	S	S		site.02.subj.0811.lab.2013233028.iso.1
Cryptic_S_WT		0.06						S	S	S		site.02.subj.0813.lab.2013221204.iso.1
Cryptic_S_WT		0.06						S	S	S		site.02.subj.0815.lab.2013222304.iso.1
Cryptic_S_WT		0.06						S	S	S		site.02.subj.0816.lab.2013222308.iso.1
Cryptic_S_WT		0.12						S	S	S		site.02.subj.0817.lab.2013231069.iso.1
Cryptic_S_WT		0.06						S	S	S		site.02.subj.0819.lab.2013241438.iso.1
Cryptic_S_WT		0.12						S	S	S		site.02.subj.0820.lab.2013241490.iso.1
Cryptic_S_WT		0.06						S	S	S		site.02.subj.0821.lab.2013241457.iso.1
Cryptic_S_WT		0.12						S	S	S		site.02.subj.0822.lab.2013241459.iso.1
Cryptic_S_WT		0.12						S	S	S		site.02.subj.0823.lab.2013241494.iso.1
Cryptic_S_WT		0.06						S	S	S		site.02.subj.0824.lab.2013251009.iso.1
Cryptic_S_WT		0.06						S	S	S		site.02.subj.0826.lab.2013221251.iso.1
Cryptic_S_WT		0.06						S	S	S		site.02.subj.0827.lab.2013221262.iso.1
Cryptic_S_WT		0.06						S	S	S		site.02.subj.0828.lab.2013241482.iso.1
Cryptic_S_WT		0.06						S	S	S		site.02.subj.0829.lab.2013241503.iso.1
Cryptic_S_WT		0.12						S	S	S		site.02.subj.0830.lab.2013221279.iso.1
Cryptic_S_WT		0.06						S	S	S		site.02.subj.0831.lab.2013221330.iso.1
Cryptic_S_WT		0.06						S	S	S		site.02.subj.0832.lab.2013232133.iso.1
Cryptic_S_WT		0.12						S	S	S		site.02.subj.0833.lab.2013241432.iso.1
Cryptic_S_WT		0.12						S	S	S		site.02.subj.0835.lab.2013241363.iso.1
Cryptic_S_WT		0.06						S	S	S		site.02.subj.0837.lab.2013221249.iso.1
Cryptic_S_WT		0.06						S	S	S		site.02.subj.0838.lab.2013232145.iso.1
Cryptic_S_WT		0.06						S	S	S		site.02.subj.0839.lab.2013221250.iso.1
Cryptic_S_WT		0.06						S	S	S		site.02.subj.0840.lab.2013222334.iso.1
Cryptic_S_WT		0.06						S	S	S		site.02.subj.0841.lab.2013231145.iso.1
Cryptic_S_WT		0.03						S	S	S		site.02.subj.0842.lab.2013221281.iso.1
Cryptic_S_WT		0.06						S	S	S		site.02.subj.0843.lab.2013221208.iso.1
Cryptic_S_WT		0.03						S	S	S		site.02.subj.0844.lab.2013221326.iso.1
Cryptic_S_WT		0.03						S	S	S		site.02.subj.0846.lab.2013241533.iso.1
Cryptic_S_WT		0.03						S	S	S		site.02.subj.0847.lab.2013235160.iso.1
Cryptic_S_WT		0.12						S	S	S		site.02.subj.0848.lab.2013234393.iso.1
Cryptic_S_WT		0.06						S	S	S		site.02.subj.0849.lab.2013234401.iso.1
Cryptic_S_WT		0.12						S	S	S		site.02.subj.0850.lab.2013222276.iso.1
Cryptic_S_WT		0.12						S	S	S		site.02.subj.0851.lab.2013241456.iso.1
Cryptic_S_WT		0.03						S	S	S		site.02.subj.0852.lab.2013235143.iso.1
Cryptic_S_WT		0.12						S	S	S		site.02.subj.0854.lab.2013241440.iso.1
Cryptic_S_WT		0.12						S	S	S		site.02.subj.0855.lab.2013234389.iso.1
Cryptic_S_WT		0.06						S	S	S		site.02.subj.0858.lab.2013234404.iso.1
Cryptic_S_WT		0.12						S	S	S		site.02.subj.0859.lab.2013241395.iso.1
Cryptic_S_WT		0.06						S	S	S		site.02.subj.0860.lab.2013241362.iso.1
Cryptic_S_WT		0.06						S	S	S		site.02.subj.0861.lab.2013241448.iso.1
Cryptic_S_WT		0.03						S	S	S		site.02.subj.0862.lab.2013241430.iso.1
Cryptic_S_WT		0.06						S	S	S		site.02.subj.0864.lab.2013221253.iso.1
Cryptic_S_WT		0.03						S	S	S		site.02.subj.0865.lab.22A099.iso.1
Cryptic_S_WT		0.03						S	S	S		site.02.subj.0866.lab.22A100.iso.1
Cryptic_S_WT		0.06						S	S	S		site.02.subj.0867.lab.22A101.iso.1
Cryptic_S_WT		0.06						S	S	S		site.02.subj.0868.lab.22A102.iso.1
Cryptic_S_WT		0.06						S	S	S		site.02.subj.0869.lab.22A103.iso.1
Cryptic_S_WT		0.03						S	S	S		site.02.subj.0873.lab.22A107.iso.1
Cryptic_S_WT		0.06						S	S	S		site.02.subj.0874.lab.22A108.iso.1
Cryptic_S_WT		0.03						S	S	S		site.02.subj.0875.lab.22A109.iso.1
Cryptic_S_WT		0.06						S	S	S		site.02.subj.0876.lab.22A110.iso.1
Cryptic_S_WT		0.06						S	S	S		site.02.subj.0877.lab.22A111.iso.1
Cryptic_S_WT		0.06						S	S	S		site.02.subj.0878.lab.22A112.iso.1
Cryptic_S_WT		0.03						S	S	S		site.02.subj.0879.lab.22A113.iso.1
Cryptic_S_WT		0.03						S	S	S		site.02.subj.0880.lab.22A114.iso.1
Cryptic_S_WT		0.06						S	S	S		site.02.subj.0881.lab.22A115.iso.1
Cryptic_S_WT		0.03						S	S	S		site.02.subj.0882.lab.22A116.iso.1
Cryptic_S_WT		0.06						S	S	S		site.02.subj.0883.lab.22A117.iso.1
Cryptic_S_WT		0.12						S	S	S		site.02.subj.0885.lab.22A119.iso.1
Cryptic_S_WT		0.03						S	S	S		site.02.subj.0886.lab.22A120.iso.1
Cryptic_S_WT		0.12						S	S	S		site.02.subj.0887.lab.22A121.iso.1
Cryptic_S_WT		0.03						S	S	S		site.02.subj.0888.lab.22A122.iso.1
Cryptic_S_WT		0.03						S	S	S		site.02.subj.0889.lab.22A123.iso.1
Cryptic_S_WT		0.06						S	S	S		site.02.subj.0890.lab.22A124.iso.1
Cryptic_S_WT		0.03						S	S	S		site.02.subj.0891.lab.22A125.iso.1
Cryptic_S_WT		0.06						S	S	S		site.02.subj.0892.lab.22A126.iso.1
Cryptic_S_WT		0.12						S	S	S		site.02.subj.0893.lab.22A127.iso.1
Cryptic_S_WT		0.03						S	S	S		site.02.subj.0894.lab.22A128.iso.1
Cryptic_S_WT		0.03						S	S	S		site.02.subj.0895.lab.22A129.iso.1
Cryptic_S_WT		0.03						S	S	S		site.02.subj.0896.lab.22A130.iso.1
Cryptic_S_WT		0.015						S	S	S		site.02.subj.0897.lab.22A131.iso.1
Cryptic_S_WT		0.06						S	S	S		site.02.subj.0898.lab.22A132.iso.1
Cryptic_S_WT		0.03						S	S	S		site.02.subj.0900.lab.22A134.iso.1
Cryptic_S_WT		0.06						S	S	S		site.02.subj.0901.lab.22A135.iso.1
Cryptic_S_WT		0.12						S	S	S		site.02.subj.0902.lab.22A136.iso.1
Cryptic_S_WT		0.015						S	S	S		site.02.subj.0903.lab.22A137.iso.1
[truncated: 10,390 more rows]

## Sheet: Mutation count
	Susceptible	Intermediate	Resistant	Total
atpB_A44G	0	0	2	2
atpB_A8D	0	0	2	2
atpB_A8T	0	0	1	1
atpB_E11G	0	0	1	1
atpB_E11Q	0	0	1	1
atpB_E244K	1	0	0	1
atpB_E248!	0	0	1	1
atpB_E76G	0	0	1	1
atpB_F222L	0	0	56	56
atpB_G22R	0	0	1	1
atpB_G58C	0	0	5	5
atpB_H117Y	0	0	1	1
atpB_H144Y	0	0	2	2
atpB_H15R	0	0	1	1
atpB_H15Y	0	0	1	1
atpB_H16Y	0	0	1	1
atpB_H250P	0	2	46	48
atpB_I100V	0	0	1	1
atpB_I230V	0	0	1	1
atpB_I41S	0	0	1	1
atpB_L133A	0	0	2	2
atpB_L245F	0	0	1	1
atpB_P170T	0	0	2	2
atpB_P206L	0	0	1	1
atpB_R150W	0	0	1	1
atpB_S184L	0	1	0	1
atpB_T112P	0	0	1	1
atpB_T166M	2	5	11	18
atpB_T17M	0	0	1	1
atpB_V109L	0	0	1	1
atpB_V56A	0	0	2	2
atpB_V87M	0	0	10	10
atpB_W103C	0	0	32	32
atpB_W149C	0	0	1	1
atpB_W216G	0	0	1	1
atpB_W216L	0	0	4	4
atpE_A18S	0	0	1	1
atpE_A45V	0	0	1	1
atpE_A62T	0	0	1	1
atpE_A63P	1	0	0	1
atpE_D28N	0	0	1	1
atpE_E61D	1	1	1	3
atpE_G12S	0	0	1	1
atpE_I66M	1	0	0	1
atpE_Q42*	0	1	0	1
atpE_S37A	0	0	1	1
atpE_t-41c	0	0	1	1
atpE_T51I	0	0	1	1
atpE_V39I	0	0	1	1
pepQ_299_indel	0	1	0	1
pepQ_694_indel	0	0	1	1
pepQ_818_indel	1	1	6	8
pepQ_949_indel	0	1	0	1
pepQ_A124V	0	0	4	4
pepQ_A137S	0	0	1	1
pepQ_A153G	0	0	1	1
pepQ_A16G	0	0	1	1
pepQ_A187E	0	0	3	3
pepQ_A227D	0	0	1	1
pepQ_A242T	0	0	6	6
pepQ_A263V	0	0	1	1
pepQ_A305V	0	0	2	2
pepQ_A370V	0	0	2	2
pepQ_D108N	0	0	1	1
pepQ_D209E	0	0	1	1
pepQ_D20G	0	0	1	1
pepQ_D26A	0	0	2	2
pepQ_D26G	0	0	1	1
pepQ_E177D	0	0	1	1
pepQ_E191V	0	0	1	1
pepQ_E360D	0	0	1	1
pepQ_E89D	0	0	1	1
pepQ_F46L	0	0	21	21
pepQ_g-17t	0	0	1	1
pepQ_g-5a	0	0	1	1
pepQ_G112D	0	1	0	1
pepQ_G197R	0	1	45	46
pepQ_G41D	0	0	1	1
pepQ_G80R	0	0	1	1
pepQ_G85C	0	0	1	1
pepQ_H100R	0	0	1	1
pepQ_I193T	0	0	4	4
pepQ_I24T	0	0	1	1
pepQ_I28R	0	0	1	1
pepQ_K367N	0	0	1	1
pepQ_K94N	0	0	1	1
pepQ_L107R	0	0	1	1
pepQ_L179P	0	0	1	1
pepQ_M180T	0	0	1	1
pepQ_M180V	0	0	2	2
pepQ_N118D	0	0	1	1
pepQ_P165Q	0	0	1	1
pepQ_P266S	0	0	1	1
pepQ_P69L	0	0	19	19
pepQ_Q5R	0	0	1	1
pepQ_R170W	0	0	2	2
pepQ_R61C	0	0	1	1
pepQ_R7Q	0	0	9	9
pepQ_S130L	0	0	1	1
pepQ_S66L	0	0	1	1
pepQ_S99R	0	0	1	1
pepQ_T341A	0	0	2	2
pepQ_T354A	0	0	1	1
pepQ_V101L	0	0	1	1
pepQ_V104L	0	0	3	3
pepQ_V1M	0	0	1	1
pepQ_V298I	0	0	2	2
pepQ_V324M	0	0	1	1
pepQ_V328F	0	0	4	4
pepQ_V343A	0	0	1	1
pepQ_V45L	0	0	22	22
mmpR5_!166R	0	0	1	1
mmpR5_107_indel	1	0	0	1
mmpR5_11_indel	1	0	0	1
mmpR5_119_indel	0	0	1	1
mmpR5_132_indel	0	2	1	3
mmpR5_136_indel	1	0	1	2
mmpR5_137_indel	5	0	0	5
mmpR5_138_indel	5	7	4	16
mmpR5_139_indel	7	1	0	8
mmpR5_140_indel	1	2	1	4
mmpR5_141_indel	13	11	11	35
mmpR5_144_indel	10	1	1	12
mmpR5_145_indel	0	2	0	2
mmpR5_15_indel	1	0	0	1
mmpR5_150_indel	2	0	0	2
mmpR5_18_indel	1	0	1	2
mmpR5_181_indel	2	0	0	2
mmpR5_192_indel	4	9	38	51
mmpR5_198_indel	6	2	0	8
mmpR5_199_indel	1	0	0	1
mmpR5_211_indel	0	2	1	3
mmpR5_224_indel	0	1	0	1
mmpR5_226_indel	0	0	1	1
mmpR5_234_indel	0	0	2	2
mmpR5_274_indel	2	2	1	5
mmpR5_275_indel	1	1	0	2
mmpR5_28_indel	0	0	1	1
mmpR5_29_indel	0	1	2	3
mmpR5_291_indel	0	0	1	1
mmpR5_324_indel	2	0	0	2
mmpR5_325_indel	1	0	0	1
mmpR5_329_indel	0	0	1	1
mmpR5_330_indel	1	0	0	1
mmpR5_334_indel	1	0	0	1
mmpR5_344_indel	6	0	0	6
mmpR5_345_indel	1	0	0	1
mmpR5_359_indel	0	0	1	1
mmpR5_363_indel	0	1	0	1
mmpR5_371_indel	0	1	0	1
mmpR5_386_indel	1	0	0	1
mmpR5_401_indel	0	0	1	1
mmpR5_418_indel	0	1	5	6
mmpR5_430_indel	0	2	0	2
mmpR5_438_indel	0	1	0	1
mmpR5_464_indel	2	0	0	2
mmpR5_465_indel	0	0	1	1
mmpR5_466_indel	1	0	0	1
mmpR5_492_indel	0	1	0	1
mmpR5_68_indel	1	0	0	1
mmpR5_76_indel	1	0	0	1
mmpR5_95_indel	1	0	0	1
mmpR5_A101E	0	1	0	1
mmpR5_A101T	0	0	1	1
mmpR5_A102V	1	0	0	1
mmpR5_A118T	0	0	1	1
mmpR5_A36T	1	0	0	1
mmpR5_A36V	2	0	0	2
mmpR5_A56E	1	0	0	1
mmpR5_A59V	1	0	2	3
mmpR5_A62T	0	0	1	1
mmpR5_A62V	1	0	0	1
mmpR5_A84V	0	0	1	1
mmpR5_A86T	0	0	1	1
mmpR5_A86V	0	1	1	2
mmpR5_A99P	1	0	0	1
mmpR5_all_del	1	2	1	4
mmpR5_c-11a	0	0	2	2
mmpR5_C46G	0	1	0	1
mmpR5_C46R	1	1	0	2
mmpR5_C46Y	0	0	1	1
mmpR5_D15G	0	0	1	1
mmpR5_D5G	0	0	2	2
mmpR5_D5N	0	0	1	1
mmpR5_D88G	0	0	2	2
mmpR5_D8G	0	0	1	1
mmpR5_E104G	0	0	1	1
mmpR5_E113K	0	1	1	2
mmpR5_E147D	0	1	0	1
mmpR5_E147G	1	0	0	1
mmpR5_E21D	2	1	0	3
mmpR5_E21K	0	0	1	1
mmpR5_E55D	0	0	13	13
mmpR5_F100Y	1	0	0	1
mmpR5_F19S	2	0	0	2
mmpR5_F79S	1	0	0	1
mmpR5_F93L	0	2	1	3
mmpR5_F93S	1	1	0	2
mmpR5_g-14a	1	0	0	1
mmpR5_G103S	0	1	2	3
mmpR5_G121R	3	0	0	3
mmpR5_G162E	0	0	2	2
mmpR5_G25C	0	0	1	1
mmpR5_G41V	1	0	0	1
mmpR5_G65R	1	0	0	1
mmpR5_G87A	0	0	1	1
mmpR5_G87R	0	0	2	2
mmpR5_I108S	1	0	0	1
mmpR5_I108T	0	1	1	2
mmpR5_I108V	0	0	2	2
mmpR5_I136P	2	0	0	2
mmpR5_I66V	0	0	1	1
mmpR5_I67L	1	0	0	1
mmpR5_I67M	2	0	0	2
mmpR5_I67S	3	0	0	3
mmpR5_I67V	0	1	0	1
mmpR5_I80M	0	0	1	1
mmpR5_I80S	0	1	3	4
mmpR5_L114P	1	0	0	1
mmpR5_L117R	1	3	2	6
mmpR5_L125R	0	0	1	1
mmpR5_L136P	1	0	0	1
mmpR5_L142R	1	1	1	3
mmpR5_L154R	1	0	0	1
mmpR5_L32S	0	0	1	1
mmpR5_L39S	0	0	1	1
mmpR5_L40F	2	0	0	2
mmpR5_L40M	1	0	0	1
mmpR5_L40S	0	0	1	1
mmpR5_L40V	0	0	13	13
mmpR5_L74M	0	1	0	1
mmpR5_L74V	1	1	0	2
mmpR5_L83F	1	0	0	1
mmpR5_L83P	0	2	1	3
mmpR5_M10I	0	0	1	1
mmpR5_M139I	1	1	1	3
mmpR5_M139T	1	1	0	2
mmpR5_M146T	0	2	14	16
mmpR5_M17V	0	0	3	3
mmpR5_M23V	0	0	3	3
mmpR5_M73I	0	1	2	3
mmpR5_N4T	0	0	6	6
mmpR5_N70D	2	1	0	3
mmpR5_N98D	1	0	7	8
mmpR5_P130P	0	0	1	1
mmpR5_P14L	0	0	1	1
mmpR5_P14S	0	1	0	1
mmpR5_P48H	1	0	0	1
mmpR5_P48L	1	1	0	2
mmpR5_Q115!	0	0	2	2
mmpR5_Q22*	1	0	0	1
mmpR5_Q22R	0	0	1	1
mmpR5_Q51K	0	1	0	1
mmpR5_Q51R	1	2	0	3
mmpR5_Q76E	0	0	2	2
mmpR5_R105C	2	0	0	2
mmpR5_R107C	1	1	0	2
mmpR5_R109P	1	1	0	2
mmpR5_R109Q	0	0	1	1
mmpR5_R123K	1	2	2	5
mmpR5_R132*	1	0	0	1
mmpR5_R134*	1	0	0	1
mmpR5_R134G	0	1	4	5
mmpR5_R135W	2	0	0	2
mmpR5_R137P	1	0	0	1
mmpR5_R156Q	0	0	1	1
mmpR5_R38!	0	0	1	1
mmpR5_R50Q	1	2	0	3
mmpR5_R72W	0	0	1	1
mmpR5_R90C	4	6	4	14
mmpR5_R90L	0	0	1	1
mmpR5_R94Q	0	1	0	1
mmpR5_R94W	1	0	1	2
mmpR5_R96G	0	1	0	1
mmpR5_R96L	0	2	0	2
mmpR5_R96Q	0	1	1	2
mmpR5_R96T	1	0	0	1
mmpR5_R96W	0	0	1	1
mmpR5_S157G	0	0	1	1
mmpR5_S158R	0	0	1	1
mmpR5_S2I	0	0	1	1
mmpR5_S2R	0	0	3	3
mmpR5_S31R	1	0	0	1
mmpR5_S52F	1	0	0	1
mmpR5_S52P	0	0	1	1
mmpR5_S53P	0	2	0	2
mmpR5_S63G	1	0	0	1
mmpR5_S63R	1	5	0	6
mmpR5_S68G	0	0	1	1
mmpR5_S68I	0	0	1	1
mmpR5_S68N	0	1	0	1
mmpR5_S68R	0	1	0	1
mmpR5_T33S	0	1	0	1
mmpR5_T58P	0	1	1	2
mmpR5_V20A	0	1	1	2
mmpR5_V20G	1	1	0	2
mmpR5_V85A	1	0	1	2
mmpR5_W42C	0	0	1	1
mmpR5_W42R	1	0	0	1
mmpR5_Y145!	0	0	1	1
mmpR5_Y145H	0	0	1	1
mmpR5_Y145Y	0	0	1	1
mmpR5_Y26C	1	0	0	1
mmpR5_Y42R	0	0	1	1
mmpR5_Y92*	0	1	0	1
mmpR5_Y92D	0	0	1	1
